# Supplementary material for: Achiral hard bananas assemble double-twist skyrmions and blue phases
Source: Nat Commun. 2024 Aug 8;15:6780. doi: 10.1038/s41467-024-50935-4 (PMC11310516; doi:10.1038/s41467-024-50935-4)
Supplement: Supplementary file 8 — Source Data [file 41467_2024_50935_MOESM8_ESM.zip]

Archive with 59 entries (54 files):
- Source Data/
- Source Data/Figure5/
- Source Data/.DS_Store
- __MACOSX/Source Data/._.DS_Store
- Source Data/Figure3/
- Source Data/Figure4/
- Source Data/README
- __MACOSX/Source Data/._README
- Source Data/Figure6/
- Source Data/Figure5/.DS_Store
- __MACOSX/Source Data/Figure5/._.DS_Store
- Source Data/Figure5/S.txt
- __MACOSX/Source Data/Figure5/._S.txt
- Source Data/Figure3/stderror_1.6.txt
- Source Data/Figure3/stderror_1.6_blue.txt
- Source Data/Figure3/.DS_Store
- __MACOSX/Source Data/Figure3/._.DS_Store
- Source Data/Figure3/stderror_1.2.txt
- Source Data/Figure3/stderror_1.3.txt
- Source Data/Figure3/minima_4c.txt
- __MACOSX/Source Data/Figure3/._minima_4c.txt
- Source Data/Figure3/mean_1.3.txt
- __MACOSX/Source Data/Figure3/._mean_1.3.txt
- Source Data/Figure3/mean_1.2.txt
- __MACOSX/Source Data/Figure3/._mean_1.2.txt
- Source Data/Figure3/mean_1.6_blue.txt
- Source Data/Figure3/mean_1.6.txt
- __MACOSX/Source Data/Figure3/._mean_1.6.txt
- Source Data/Figure4/msdper_b.txt
- Source Data/Figure4/sf09_l.txt
- Source Data/Figure4/sf36_l.txt
- Source Data/Figure4/sf57_l.txt
- Source Data/Figure4/.DS_Store
- __MACOSX/Source Data/Figure4/._.DS_Store
- Source Data/Figure4/sf18_b.txt
- Source Data/Figure4/sf157_l.txt
- Source Data/Figure4/ngp_b.txt
- Source Data/Figure4/msd_l.txt
- Source Data/Figure4/sf89_l.txt
- Source Data/Figure4/eacf_b.txt
- Source Data/Figure4/msdpar_b.txt
- Source Data/Figure4/sf314_l.txt
- Source Data/Figure4/msdpar_l.txt
- Source Data/Figure4/eacf_l.txt
- Source Data/Figure4/sf89_b.txt
- Source Data/Figure4/sf314_b.txt
- Source Data/Figure4/msd_b.txt
- Source Data/Figure4/ngp_l.txt
- Source Data/Figure4/sf18_l.txt
- Source Data/Figure4/sf157_b.txt
- Source Data/Figure4/sf09_b.txt
- Source Data/Figure4/msdper_l.txt
- Source Data/Figure4/sf57_b.txt
- Source Data/Figure4/sf36_b.txt
- Source Data/Figure6/.DS_Store
- __MACOSX/Source Data/Figure6/._.DS_Store
- Source Data/Figure6/figure6.txt
- __MACOSX/Source Data/Figure6/._figure6.txt
- Source Data/Figure6/.figure6.txt.swp
