# Supplementary material for: Achiral hard bananas assemble double-twist skyrmions and blue phases
Source: Nat Commun. 2024 Aug 8;15:6780. doi: 10.1038/s41467-024-50935-4 (PMC11310516; doi:10.1038/s41467-024-50935-4)
Supplement: Supplementary file 8 — Source Data [file 41467_2024_50935_MOESM8_ESM.zip › Source Data/README]

This is a guide to the source data file used to generate the figures


Figure 3 -  Skyrmion radius
	
	Figure 3b has four curves.
	The data of each curve are found in the files ./Figure3/mean_*.txt, ./Figure3/stderror_*.txt where the wild card is the opening angle and the files ./Figure3/mean_1.6_blue.txt, ./Figure3/stderror_1.6_blue.txt. Where the former files are for the three lattices with different opening angles and the latter for the blue phase.
	Each file has two columns, the first one is the distance, the second one is respectively the mean value of the ratio of the correlation functions and its standard error.
	
	Figure3c has only four points found in the file Figure3/minima_4c.txt. These are the minima of the files above.


Figure 4 - Skyrmion Dynamics
	Figure 4 has four subplots. Each subplot compares different observables for a lattice and a blue phase, the file for the lattices always have an l at the end, the files for the blue phase a b. We refer to tis letter with the wild card $.
	
	
	The data for Figure 4a are named Figure4/eacf_$.txt representing the orientational correlation functions.
	The data for Figure 4b are named Figure4/msd_$.txt, Figure4/msdpar_$.txt and Figure4/msdper_$.txt, that represent respectively the total, parallel and perpendicular means square displacements.
	The data for Figure 4c are named Figure4/sf*_$.txt, where the wild card * stand for one of the seven different wave vectors q in the list (0.09, 0.18, 0.36, 0.57, 0.89, 1.57, 3.14).
 	The data for Figure 4d are named Figure4/ngp_$.txt representing the non gaussian parameter.

	
	Each file has two columns, the first one is time in logarithmic scale, the second one is the mean value averaged over 10 independent simulations.


Figure 5 - Field effect
	The figure represent the value of the nematic order parameter S.
	The value is instantaneous, it does not come with a standard deviation.
	The data points plotted are found in the second column of ./Figure5/S.txt


Figure 6 - Equation of State and Order Parameters
	The data for Figure 6 are found in the file Figure6/figure6.txt
	The file has 8 columns:
	1 Pressure; 2. Pressure standard deviation; 3. Packing fraction; 4. Packing fraction standard deviation; 5. Nematic order parameter; 6. Nematic order parameter standard deviation; 7. Twist order parameter; 8. Twist order parameter standard deviation.
