# Supplementary material for: Achiral hard bananas assemble double-twist skyrmions and blue phases
Source: Nat Commun. 2024 Aug 8;15:6780. doi: 10.1038/s41467-024-50935-4 (PMC11310516; doi:10.1038/s41467-024-50935-4)
Supplement: Supplementary file 8 — Source Data [file 41467_2024_50935_MOESM8_ESM.zip › Source Data/Figure5/S.txt]

1 0.2113923998691401
2 0.20541352222513823
3 0.18684343585225066
4 0.19462611585902845
5 0.18436194720538948
6 0.1604560406874609
7 0.15435199342868638
8 0.16139326271214277
9 0.13637471342476787
10 0.13185980809966993
11 0.11135370938977365
12 0.1033837821227998
13 0.09862656769636863
14 0.12043997344962747
15 0.10948151570887944
16 0.09150771930479552
17 0.07003516094772287
18 0.09250521494407746
19 0.08984103421076323
20 0.1064380436308148
21 0.13179043394007353
22 0.13754757397884138
23 0.1664004413788137
24 0.18962756476742404
25 0.20539464421911716
26 0.22196056623032745
27 0.2434066048511469
28 0.27825415601002756
29 0.28483342448417015
30 0.29480627353889105
31 0.3067230497711908
32 0.32870604055998776
33 0.3517177825421478
34 0.35125221076203583
35 0.3587451040184399
36 0.3739925836988961
37 0.3820782093712994
38 0.39231267849303675
39 0.4259843349597235
40 0.43662855981836357
41 0.4388087520380281
42 0.4504183223649855
43 0.46963947237019615
44 0.4724568370785871
45 0.47538455101443866
46 0.4863234197090582
47 0.49541852823384336
48 0.5075159861481295
49 0.5321426169797856
50 0.5195026221417289
51 0.5348747600697052
52 0.5329407602159018
53 0.5388336567586792
54 0.553918038444463
55 0.5540364291708266
56 0.5481134332588669
57 0.5469420663475477
58 0.5781902698435317
59 0.5867352424470726
60 0.6028933187405704
61 0.6014135009569711
62 0.6032630917667237
63 0.5999922466455956
64 0.6195769162695703
65 0.6326901309678311
66 0.6391155449823633
67 0.6429834469580318
68 0.6494041980615426
69 0.6598740748234457
70 0.6697443190199702
71 0.6790383440152423
72 0.6848752139419099
73 0.6842026320794341
74 0.6882309916740681
75 0.6829469684669313
76 0.6882703974755044
77 0.6973923995033215
78 0.7074082547947917
79 0.7107420432404201
80 0.7246466576088804
81 0.72452789220466
82 0.7248896784116332
83 0.724662450023923
84 0.7269406823348545
85 0.7287226082923675
86 0.7382824277411595
87 0.7427820082973191
88 0.7446757811675324
89 0.7467875468858917
90 0.757845888926959
91 0.7669019231891938
92 0.7641890365784129
93 0.7699084153540434
94 0.7747450174347184
95 0.7719361738339564
96 0.7733525446597399
97 0.7728036972181413
98 0.7754786449874529
99 0.7775722187615628
100 0.776442000981153
101 0.7846830984821151
102 0.7892874269370562
103 0.787557964982531
104 0.7811273611700035
105 0.7826512119387206
106 0.7778840762665064
107 0.7704274781913422
108 0.7794768407713195
109 0.7792381682592042
110 0.7809971963555185
111 0.7824926903244923
112 0.780174254896815
113 0.795452941507482
114 0.8003959370663738
115 0.793934230726711
116 0.8031388824556336
117 0.8052389358500177
118 0.7984112465065506
119 0.7984291517470911
120 0.7982296838025899
121 0.7983908679436635
122 0.7977787739899016
123 0.8071261662266525
124 0.8129682060453406
125 0.806371872429997
126 0.8094115209100108
127 0.8024072366108819
128 0.801486052633674
129 0.8082484910617216
130 0.8095748799532606
131 0.8135044508419506
132 0.8124887273748491
133 0.8061293637034928
134 0.808819892194644
135 0.8131918033338313
136 0.8158034481568596
137 0.8014988973842543
138 0.8069021171390325
139 0.8069289594672193
140 0.8105970580588455
141 0.8147083198206431
142 0.8175797394478963
143 0.815746920277859
144 0.8082735676683779
145 0.8063366158631722
146 0.8037400724751109
147 0.8008657183078504
148 0.7984427280657628
149 0.799994083899238
150 0.7977810326743997
151 0.7966015285464364
152 0.798270163450375
153 0.7970860808776089
154 0.7888874708769641
155 0.7999030600092658
156 0.7996309062377773
157 0.8027164375899454
158 0.8026421913757622
159 0.8061984682055144
160 0.8088431610970305
161 0.813644349101994
162 0.8130841427215628
163 0.818411981837982
164 0.8106942553407526
165 0.8089294194739314
166 0.8155698983231291
167 0.8167061430492255
168 0.8212803094760595
169 0.8109847967690585
170 0.813633668211225
171 0.8098920519440893
172 0.8090604952181965
173 0.8089945508363128
174 0.8017563624469564
175 0.7994996101714742
176 0.8063205101007747
177 0.8031244319596655
178 0.8068790366734375
179 0.800764548856746
180 0.7987744740295224
181 0.8071419010037124
182 0.8124313851033983
183 0.8175037976442554
184 0.8056695515964434
185 0.8046741475874943
186 0.8074575516503153
187 0.8081690709122799
188 0.81710467166497
189 0.793500457107885
190 0.800330127260251
191 0.8024699013463054
192 0.8048951084907803
193 0.7921690372645728
194 0.8022348544136583
195 0.804394979828329
196 0.8152098906262978
197 0.8050891239453978
198 0.8046617367778708
199 0.8168648710752728
200 0.8074509399804728
201 0.8165354081105806
202 0.8123633015049311
203 0.8130432250996436
204 0.8180554766288746
205 0.8215364803077267
206 0.8192090358648475
207 0.822321748870487
208 0.8203540742188504
209 0.8141849187764316
210 0.8221900743309665
211 0.8254845041714114
212 0.8163662884840743
213 0.8160258984960087
214 0.8207760292529686
215 0.8181063843709241
216 0.8230606908432722
217 0.8185730156714102
218 0.8085887787971231
219 0.8205897886130507
220 0.8127033914203594
221 0.8143771858923392
222 0.8078919102968042
223 0.8117799471394822
224 0.8177871248050483
225 0.8154356989161231
226 0.8006986791314491
227 0.8023813268317301
228 0.7977867716116552
229 0.8042453719452932
230 0.7962960860491086
231 0.8007661727483644
232 0.7887575883818831
233 0.7990768638863345
234 0.7932642395862386
235 0.8121923659856971
236 0.8047974944166203
237 0.8065528839608631
238 0.8040259672453138
239 0.8044984507454465
240 0.803291936829845
241 0.8076507951901316
242 0.8079986064905291
243 0.8086110460546354
244 0.8119402404974432
245 0.8049637579524258
246 0.8050420749064158
247 0.8127053554886308
248 0.8075683491639422
249 0.8020529116531292
250 0.8134989649064507
251 0.816780044006459
252 0.8033181513427288
253 0.816635164977902
254 0.8061235813513516
255 0.8088282860953881
256 0.8094634411245194
257 0.8117029951262098
258 0.8057813515439776
259 0.810135169332661
260 0.8122685122242959
261 0.8066788409352965
262 0.7986824389311921
263 0.8082447608675916
264 0.8046464736211291
265 0.8138652572986589
266 0.8176178372836211
267 0.8086545511207334
268 0.8081687087430028
269 0.7977142859658839
270 0.8009281016430891
271 0.8047060905402262
272 0.8107175924500554
273 0.8091758331628065
274 0.8086108156772591
275 0.8181124998402959
276 0.8171610387196313
277 0.8191851241197863
278 0.8255807629621859
279 0.8206073601040672
280 0.8206167828373339
281 0.8187561269768842
282 0.829729695715341
283 0.8386887180511319
284 0.8219484784623131
285 0.808625720944471
286 0.8041307227199259
287 0.811591841122683
288 0.8228381584177944
289 0.8199002279883532
290 0.8209407586887321
291 0.8152756091208844
292 0.8139167131116012
293 0.8075505219852133
294 0.8134016869543248
295 0.8186363256200396
296 0.8204331540535832
297 0.8322123276914051
298 0.8316732794997664
299 0.8292269467574023
300 0.8385147688519479
301 0.8332382012225761
302 0.8343977379267837
303 0.8262615337599014
304 0.8270028524876541
305 0.8375950915238973
306 0.8361743830027082
307 0.8282946867104257
308 0.816355196183545
309 0.8241872810632804
310 0.8210655618402186
311 0.8313893217931558
312 0.8306114587881612
313 0.8292830922835994
314 0.8203628385017532
315 0.8226146014226201
316 0.8283284941865978
317 0.8230508193172952
318 0.8287311897418466
319 0.8313070888236697
320 0.8321288122781781
321 0.8232140191983164
322 0.8181150819318229
323 0.8170965337864067
324 0.816887922554123
325 0.8209428694262263
326 0.8310318215832508
327 0.8247526346374656
328 0.8251650349044706
329 0.819460702294124
330 0.8155545484899457
331 0.8286995869806658
332 0.8202600702169688
333 0.8078441119135416
334 0.8108144490757683
335 0.800699674958642
336 0.8143853517105768
337 0.8095450419232764
338 0.8145011617902509
339 0.8013103132826944
340 0.8012409037540715
341 0.8174496017582134
342 0.8223074275766914
343 0.8244052379048286
344 0.8222839873222807
345 0.8142980260758226
346 0.8246567380245738
347 0.8243716286614116
348 0.8219403599897663
349 0.828208872274731
350 0.8317443133179484
351 0.8346928000720888
352 0.8324310149919183
353 0.8298209063591655
354 0.8262650709942831
355 0.8265137850160694
356 0.818831358732598
357 0.8227354277629972
358 0.8211056175453322
359 0.8304487138231591
360 0.8129662664151224
361 0.8128739791584287
362 0.8111420414733621
363 0.8187022782326153
364 0.8187056354342248
365 0.8263394193960629
366 0.8181398247895683
367 0.821642918505068
368 0.8234034050717167
369 0.8148722131484922
370 0.8164774076455208
371 0.8135068899582465
372 0.8126944732557551
373 0.802887356073072
374 0.8120257568040831
375 0.8226433615843254
376 0.8224220279930309
377 0.8131709203729227
378 0.8121601577449267
379 0.8034932228769196
380 0.7995276549485146
381 0.7972409655333805
382 0.7934487138611194
383 0.8139039217593793
384 0.8085453681802399
385 0.7986035605797663
386 0.8060923044580558
387 0.8075595484855562
388 0.8049288597531602
389 0.813275806209565
390 0.7998155605352334
391 0.8028974835553009
392 0.7970498115388338
393 0.805167060356902
394 0.8105260816311588
395 0.8142018045035878
396 0.8165089275756233
397 0.8179338232235833
398 0.8117231716438427
399 0.8097178475061633
400 0.8155749016615902
401 0.8066709626078372
402 0.8057881637403834
403 0.8160735160836642
404 0.8139655578861681
405 0.8104405143299145
406 0.8170447108654195
407 0.8205216983706742
408 0.8175972859568618
409 0.8185587880652728
410 0.8082882490031597
411 0.8147012475776442
412 0.8170491633436321
413 0.8210360212050843
414 0.810945205666691
415 0.823792891933696
416 0.8164901962151319
417 0.8267635386043823
418 0.8234345164614244
419 0.8276363802161646
420 0.8308296066980121
421 0.8219569347012405
422 0.8267723792853445
423 0.8230534285955471
424 0.8296927421222814
425 0.8337085631200798
426 0.834921042311789
427 0.8301290007023119
428 0.8317937642044012
429 0.8366642038753939
430 0.8259659511457808
431 0.8171956657352432
432 0.8159253005164361
433 0.8200210351306544
434 0.8167681304171484
435 0.8227242828232628
436 0.8182347281340772
437 0.8254740374617837
438 0.8213644038707811
439 0.8242617330541613
440 0.8275828117448482
441 0.8233588859302283
442 0.8194035237280579
443 0.8246854674388967
444 0.8299685248284915
445 0.8184937865483626
446 0.8202984914404601
447 0.8256973979024401
448 0.8184327035623171
449 0.8272546143695451
450 0.8205849681605943
451 0.8223238699718682
452 0.8202398540123348
453 0.8183684898859152
454 0.8206978196332437
455 0.8169739363300915
456 0.8096279071461091
457 0.814675243362686
458 0.8041806045858622
459 0.8108952801731902
460 0.8051979450349804
461 0.7995955424502956
462 0.8046834720467919
463 0.8208795497069284
464 0.8152401771832558
465 0.8163480790833684
466 0.8199710567906638
467 0.8203173172393919
468 0.8237701757303364
469 0.8220481646977302
470 0.8195081690064108
471 0.8201802878990498
472 0.8247297291649112
473 0.8285020075309313
474 0.8196986210640673
475 0.8153026406580866
476 0.8119784749772889
477 0.8213067736157404
478 0.8120955681285771
479 0.8145345429852158
480 0.814911226351569
481 0.8068595053605427
482 0.812739625046583
483 0.802708344458588
484 0.7972286890016096
485 0.8097759090734514
486 0.8131450395917509
487 0.8130771362131048
488 0.8131746128213877
489 0.8140522526240168
490 0.8115260195801265
491 0.8242702735677816
492 0.8231258257916579
493 0.8213933994082762
494 0.8219213971391808
495 0.8223966828085894
496 0.8234121326160313
497 0.8109322466654565
498 0.8172763192123925
499 0.8155798876172343
500 0.8279171271231534
501 0.8323268023173439
502 0.792629742718972
503 0.7801931617316344
504 0.762830880842805
505 0.741113729942972
506 0.7335281389112176
507 0.7224945364794042
508 0.715506237264899
509 0.7142786950010022
510 0.7011182186970917
511 0.693298917115981
512 0.6954381141436204
513 0.6674627063060891
514 0.6494999963497742
515 0.6442521381641569
516 0.62439198138777
517 0.6167246823542736
518 0.6107293595572193
519 0.6111838943289344
520 0.6001450593927976
521 0.5847228729652183
522 0.5818952977972369
523 0.5888451390950078
524 0.5766480428423233
525 0.5580830809768011
526 0.5585800799512866
527 0.5629578012407856
528 0.5642978195678242
529 0.5456388702495334
530 0.5405194166576657
531 0.5454833786994947
532 0.5480921545508413
533 0.5286048089610089
534 0.5278180401060419
535 0.5346012436064266
536 0.5362672600327443
537 0.5386016206205929
538 0.534296771867432
539 0.5248903633720746
540 0.5227242496519232
541 0.5211971019781105
542 0.5242118259336261
543 0.5032440501743654
544 0.4914811561496778
545 0.48524030154518316
546 0.4863470790698156
547 0.4687464817330609
548 0.46908566873458146
549 0.45298076570371937
550 0.462459163812955
551 0.46003849178589873
552 0.45049737936135287
553 0.4286346627329579
554 0.435663039204448
555 0.444206277972272
556 0.4456616011626335
557 0.42610742502245363
558 0.43871848023747495
559 0.4236306908634747
560 0.42185692407014097
561 0.40518934337531837
562 0.4072136911964745
563 0.3921060116027608
564 0.39855986461035836
565 0.39308367821121815
566 0.3967655091677232
567 0.38723485822270387
568 0.3958142252233971
569 0.4112416426069186
570 0.4169291342514914
571 0.39910139825710866
572 0.4063461267304446
573 0.4152680522345992
574 0.4105150171916032
575 0.39999300922681025
576 0.3959406955605542
577 0.3911598862507484
578 0.39005464205442225
579 0.38741150671321073
580 0.368397176276467
581 0.365954287985471
582 0.3657358652784901
583 0.37047735098823303
584 0.35724078398210457
585 0.34554459078567545
586 0.3486020861417122
587 0.3483281299725514
588 0.3465682333899821
589 0.35946391582292025
590 0.3537694609021842
591 0.3446780266980396
592 0.34195866736008407
593 0.33154889228515244
594 0.33114898671506826
595 0.3274617740213175
596 0.31897667916826905
597 0.3210287891057554
598 0.31523722500545537
599 0.3004157113894593
600 0.3141533901297561
601 0.3032217300339167
602 0.3006491673849856
603 0.2797668888961395
604 0.26204620834467407
605 0.2636030449132871
606 0.25647658872933615
607 0.25408858651072486
608 0.24089819478375435
609 0.23962276149278394
610 0.2332293873386959
611 0.22586446092147555
612 0.21760602876077598
613 0.20701871403416633
614 0.20901141794277484
615 0.1968286312307873
616 0.19891893383514123
617 0.1920788626836461
618 0.1860112523291138
619 0.1893535844720948
620 0.18616328668159488
621 0.18665471196745959
622 0.1809529041191238
623 0.1782232760166555
624 0.16983540557554536
625 0.16527476657483137
626 0.1685625929218821
627 0.17899552461230023
628 0.18072012609198299
629 0.18185621183668782
630 0.18855365447895883
631 0.17247298232326128
632 0.17762527205834805
633 0.17569894830393099
634 0.18223678904596896
635 0.18294258179948045
636 0.17318848722385674
637 0.1607840799830324
638 0.17055504033029034
639 0.16368086406442364
640 0.164713350759979
641 0.16816610766590137
642 0.15997643658329455
643 0.1603499411222693
644 0.14729305416671476
645 0.1456650418390707
646 0.14695658625078306
647 0.141378467683498
648 0.12269544067657454
649 0.12702196945379407
650 0.11840143788494231
651 0.12163229231872563
652 0.10609762831652295
653 0.12352770325728393
654 0.11289590279224661
655 0.1193021391183017
656 0.11709141717012649
657 0.10878037623979711
658 0.1080471304492984
659 0.11523132705842287
660 0.10152807384711322
661 0.12144623075782333
662 0.11509641685141109
663 0.11241157706557481
664 0.12731324979157527
665 0.12151924418076844
666 0.11465329071046826
667 0.10470988268068068
668 0.118257166858282
669 0.11305701960336827
670 0.11044419410433771
671 0.10991310730936996
672 0.11775941726411479
673 0.11749483058751611
674 0.11920956526321268
675 0.11528687485837356
676 0.11011018410672715
677 0.11908477909363287
678 0.11083068542598029
679 0.12787338615700083
680 0.12002475108787176
681 0.11765856783744956
682 0.12993127503412363
683 0.11728251112720058
684 0.11800973782208402
685 0.11520505471441785
686 0.11843582977401643
687 0.11435421693783766
688 0.12936924721819767
689 0.12154508807450619
690 0.10506744902193359
691 0.1002829989593122
692 0.09022274850002705
693 0.0782699118318654
694 0.08620806244146643
695 0.11586460587557805
696 0.12393821408977312
697 0.11851965995161214
698 0.1070793969391644
699 0.11024204568745212
700 0.12800547045998087
701 0.12629509132358233
702 0.1282392522862346
703 0.10404189880922467
704 0.09817271390057494
705 0.11816605090046997
706 0.13175071067887392
707 0.12646756432518955
708 0.1307563075290095
709 0.13840073895485594
710 0.12156933015682082
711 0.13251966170074353
712 0.1179817891791137
713 0.11454444755361169
714 0.12160440072472298
715 0.11994286675966458
716 0.12941246263331618
717 0.13803888306197454
718 0.12956405282050304
719 0.13953490613781871
720 0.13214715515375097
721 0.1311872480327917
722 0.13037710579815365
723 0.14613787655568616
724 0.14437718826572732
725 0.15164253527081906
726 0.14627530474148936
727 0.16009137693906614
728 0.15186765939622435
729 0.15251734173569018
730 0.14746490808602872
731 0.14109932518119675
732 0.14773756729506735
733 0.153811497912216
734 0.14902079100270815
735 0.14356870979471223
736 0.15112350140416814
737 0.15534413317646514
738 0.15333942404091222
739 0.16555726861963493
740 0.17556564853540116
741 0.17047155508179906
742 0.17440094959560826
743 0.15862221213599942
744 0.14823736581365643
745 0.1478679441543365
746 0.13531904813258414
747 0.1400070658401256
748 0.13121318810304725
749 0.12558318930927742
750 0.1234475582336578
751 0.12395797687278987
752 0.12990220078481787
753 0.12256640183513795
754 0.13651151377504123
755 0.12252216057203164
756 0.13731713299343215
757 0.12010428305817364
758 0.1268931496150593
759 0.117511204151447
760 0.11533159175828477
761 0.14538211996072034
762 0.15156825126013745
763 0.15160323395629127
764 0.15723138909079354
765 0.1431437928679924
766 0.16970516801923802
767 0.1589750923274857
768 0.150692217630776
769 0.1442027535596231
770 0.14764569064696464
771 0.1442818718128256
772 0.13870179541528233
773 0.1494300875996451
774 0.14919752541613635
775 0.14420922724608154
776 0.16063007229083992
777 0.16243723113782943
778 0.15430253587523737
779 0.13909125637080644
780 0.13687518375767332
781 0.13113437251849341
782 0.13085016041757272
783 0.13184998331040476
784 0.14263615641946126
785 0.15583515348490512
786 0.1483415347024238
787 0.13730772267413682
788 0.1437106440420248
789 0.1477390976345435
790 0.13088365496742488
791 0.1351371045050863
792 0.12284372512366758
793 0.1121811799263856
794 0.11720565547820555
795 0.1108904540758775
796 0.11070462985311429
797 0.09685252266224313
798 0.11140857581769624
799 0.11792619066382526
800 0.14020384303562292
801 0.14113761217621523
802 0.12066599272927665
803 0.13642042338194327
804 0.13652563454495456
805 0.13995401480819658
806 0.11653065823032296
807 0.11312640607380055
808 0.11753481204841586
809 0.12330359157948892
810 0.11322822609340702
811 0.12502184703991995
812 0.12494354255410191
813 0.1264669712827215
814 0.11293076223772504
815 0.11307887091077765
816 0.12065260108998455
817 0.12500148437744915
818 0.12935067371479675
819 0.12078447409809334
820 0.1111449313583568
821 0.10930406977780138
822 0.1252541791940928
823 0.14062204957036592
824 0.13001962713768478
825 0.1369481216932173
826 0.11642321733810797
827 0.12955379191930763
828 0.12206983663074474
829 0.1105308340237954
830 0.10950029194930522
831 0.10697211386617683
832 0.12016913657485027
833 0.12712890813498914
834 0.11279318832149328
835 0.1177035033924477
836 0.12559192111093345
837 0.130999360257896
838 0.1468562516772917
839 0.14670226641474035
840 0.11286937903431714
841 0.11891672128339142
842 0.10979091612944973
843 0.08704196197652006
844 0.10240513695874688
845 0.10254501168325138
846 0.08470737482291897
847 0.09419339678884196
848 0.10163254342200842
849 0.10566265766604421
850 0.09965051437158393
851 0.11178316436050781
852 0.12190871807784465
853 0.10115078041529403
854 0.10012171770768455
855 0.11263581959846262
856 0.0938652045969688
857 0.09353178381602413
858 0.1007052275557851
859 0.11790460645627843
860 0.13419216033439849
861 0.13317058990536984
862 0.11606776953239303
863 0.10908010099978656
864 0.11076636569401721
865 0.10885603059228686
866 0.10362018982785194
867 0.10689616776170408
868 0.10507344499783244
869 0.08989731715818068
870 0.1128870359307465
871 0.12010779654086945
872 0.11147495439653568
873 0.11004420128802711
874 0.12477448054336837
875 0.1231014053365437
876 0.12189630687202194
877 0.13411836006789335
878 0.14316660452542232
879 0.143498326560018
880 0.16297858870132503
881 0.16001082288090415
882 0.1380715042478132
883 0.1240900912545881
884 0.14174223723325935
885 0.1319682909043456
886 0.13980833305385493
887 0.14991158033416155
888 0.1516809977411532
889 0.16245030814618872
890 0.16557905462362166
891 0.1692614154065436
892 0.16366389665782047
893 0.15200012557654471
894 0.1652390026811258
895 0.16179455031941847
896 0.14456878725578548
897 0.13758354098183007
898 0.1410108007990966
899 0.1574354189449342
900 0.15050845610594862
901 0.14511283377426015
902 0.14461076247085974
903 0.1396335944312117
904 0.13753127343791377
905 0.13416660030600044
906 0.14227062348117397
907 0.1305267125218293
908 0.1169155912652675
909 0.1313133372277623
910 0.1363425112867797
911 0.11926857342588357
912 0.12124398203110817
913 0.11794557290171132
914 0.09903378522730553
915 0.11225641754866508
916 0.11443320157426276
917 0.11148708366207605
918 0.12171839358283947
919 0.11496693990237189
920 0.11314459022420394
921 0.11603481392871093
922 0.1176652841205261
923 0.12177716987870439
924 0.12821842463625044
925 0.1257947005159969
926 0.12109525642253739
927 0.11661531091412056
928 0.12414961090850866
929 0.11412240696818707
930 0.1132567884639623
931 0.09830653278853724
932 0.10598342073441645
933 0.11153919098736653
934 0.12170417359539687
935 0.13674860224217314
936 0.14014962639799763
937 0.13594637050630107
938 0.13756631511556017
939 0.1334152700576516
940 0.15864691187534855
941 0.15171339824384444
942 0.14166110769904094
943 0.14261591622398717
944 0.1425093579712627
945 0.14432690971590761
946 0.1491871102434116
947 0.15198323211602235
948 0.15110631696855287
949 0.15916933874347086
950 0.1587400606770206
951 0.15560989120009047
952 0.14830860054205383
953 0.15216026233445512
954 0.1698107446653113
955 0.1696435214044696
956 0.17554603013139952
957 0.17646027248381407
958 0.17736590371914168
959 0.16770244041284865
960 0.15876797153598143
961 0.1588849746426289
962 0.1672311381440445
963 0.15883686700460636
964 0.17729125743490132
965 0.1719569511260823
966 0.1896052384596656
967 0.17785806349709476
968 0.17742226434865307
969 0.19510451599152823
970 0.20094368915719393
971 0.2127938340846605
972 0.20450757929481472
973 0.2258776524249761
974 0.21780747205704581
975 0.20589171815310425
976 0.20582813485121718
977 0.21399667815901635
978 0.20088973912723482
979 0.2115493442527775
980 0.20947792991847372
981 0.1873643871668009
982 0.19894279920911875
983 0.18928247623741035
984 0.2070443353520604
985 0.19955954324511083
986 0.18213741704616118
987 0.1862042332399486
988 0.16356389067517926
989 0.18023247714588186
990 0.19235049473396026
991 0.18536746162078302
992 0.18521610395801913
993 0.1829813994357267
994 0.171315814875509
995 0.17438312428159733
996 0.16501931028412858
997 0.18412608756422646
998 0.18648886080024224
999 0.1933465541927948
1000 0.1962683120657998
1001 0.21646932725026619
1002 0.19949227235625047
1003 0.18962065345518986
1004 0.1921922314688937
1005 0.18296205542666938
1006 0.1613547555159622
1007 0.14566947909694292
1008 0.14778980042524298
1009 0.1515836890858629
1010 0.1253874046409434
1011 0.1169520719668585
1012 0.11570199314261156
1013 0.10099693644914108
1014 0.09132286562642974
1015 0.08628698627644737
1016 0.07729014421173545
1017 0.08854983189196512
1018 0.09541304397098885
1019 0.11245939499956593
1020 0.11024615495634778
1021 0.13237432688242282
1022 0.15490500762720416
1023 0.1479761103518079
1024 0.17224807881912718
1025 0.1806451202163796
1026 0.19902736055376916
1027 0.21193865481862378
1028 0.23153416442567556
1029 0.2544441417233559
1030 0.2726449267917944
1031 0.29522566098505987
1032 0.3059171125359369
1033 0.32780988485518936
1034 0.324681288448135
1035 0.34267203416262537
1036 0.3402011382894212
1037 0.3429629041890384
1038 0.3733959671158872
1039 0.3677357114931826
1040 0.37122547423998253
1041 0.3869558030920066
1042 0.3945797091328712
1043 0.41423715638293707
1044 0.43959466105601336
1045 0.44548596343631197
1046 0.46368929241178464
1047 0.47063923546903896
1048 0.461845928003646
1049 0.49135343251230923
1050 0.4949952861608177
1051 0.4879738481747925
1052 0.5156711094763239
1053 0.5290535176968177
1054 0.536504326484882
1055 0.5379271695510394
1056 0.5358267382103569
1057 0.5432445506189463
1058 0.5557759262981103
1059 0.5669503789843608
1060 0.5579968659106704
1061 0.5598857402310301
1062 0.5792587522709839
1063 0.5869781667030546
1064 0.6073685882915324
1065 0.6140685904371727
1066 0.6076186389496789
1067 0.6297914350660375
1068 0.6361266778416227
1069 0.6218615483623224
1070 0.6242615694882018
1071 0.6304796576943121
1072 0.6455437999805828
1073 0.6487449860210619
1074 0.6569403913193129
1075 0.6636553675575088
1076 0.6833085621926078
1077 0.679016762792837
1078 0.6850783134789982
1079 0.6860477048227775
1080 0.6917039201028523
1081 0.6874046173348154
1082 0.6948793224456047
1083 0.7017995845275655
1084 0.7075447057555747
1085 0.7061839455915346
1086 0.7211215503826147
1087 0.7194847148775284
1088 0.7205372100356855
1089 0.7293136940560833
1090 0.7295637487600795
1091 0.7274477774579933
1092 0.7332440834000039
1093 0.7464323923801182
1094 0.7356065648714625
1095 0.7420371284702718
1096 0.7465651796556232
1097 0.7465913455356576
1098 0.7462314441431657
1099 0.752927160584274
1100 0.7593153492057655
1101 0.7638211406755249
1102 0.7709171801911722
1103 0.7742006182317993
1104 0.7819441013994226
1105 0.7861810055365251
1106 0.7852814495055955
1107 0.7872034611003892
1108 0.7893791584632361
1109 0.795827863835451
1110 0.7905288091882621
1111 0.7942582901153588
1112 0.7998533547229141
1113 0.7971290761834584
1114 0.7997121874194746
1115 0.8021832021431349
1116 0.7924711705628709
1117 0.8013274311461962
1118 0.7955328361355816
1119 0.785409391490629
1120 0.7813695676594112
1121 0.7839796668180856
1122 0.7927264626535283
1123 0.7873090848828022
1124 0.7824888416802319
1125 0.7827830542467671
1126 0.7854211521515084
1127 0.7829368156892207
1128 0.785573356971044
1129 0.7899918374747571
1130 0.7866446726244529
1131 0.7847653414477784
1132 0.7836400748634216
1133 0.7871410162632384
1134 0.7966753572872234
1135 0.7995608829982452
1136 0.7994944526319718
1137 0.7969237068974164
1138 0.7959965660693866
1139 0.7930885965753683
1140 0.7994569334382258
1141 0.7988414667301297
1142 0.7974668363266912
1143 0.8009707731414302
1144 0.7949070132894218
1145 0.7995809372605269
1146 0.7903176309773268
1147 0.8041015248559127
1148 0.7981869851916553
1149 0.801459485604387
1150 0.7990680241583876
1151 0.7870719445429523
1152 0.8009057629706853
1153 0.8110395609417644
1154 0.8092821782137367
1155 0.8147979564871404
1156 0.8033698406989753
1157 0.815536618196373
1158 0.8101648619976565
1159 0.8134940459812745
1160 0.8225847833617402
1161 0.8115414269820046
1162 0.8126939227313512
1163 0.8180301763178852
1164 0.811570759121523
1165 0.8128771984954721
1166 0.8135515914380153
1167 0.8088810989825408
1168 0.8073698659319044
1169 0.8081320342268528
1170 0.810764633518273
1171 0.8079583728548955
1172 0.8168211395255617
1173 0.8131279926755236
1174 0.8140477991210162
1175 0.8257818795813964
1176 0.8240755474017762
1177 0.8241388706357351
1178 0.8139740392667976
1179 0.8147657525098201
1180 0.8112273417183165
1181 0.8239370579546362
1182 0.8270876557827459
1183 0.8156221586624957
1184 0.8221277086249362
1185 0.8099960477153805
1186 0.8128604114068607
1187 0.8232758495286805
1188 0.8203013377860896
1189 0.8229221652836943
1190 0.8199237962550376
1191 0.8137609390380647
1192 0.8252248375274782
1193 0.8249105592444591
1194 0.8292447325634544
1195 0.8322080596101842
1196 0.8226244057913399
1197 0.81589860584203
1198 0.8218659666035376
1199 0.8238254794734508
1200 0.8273493303663588
1201 0.8251343452992033
1202 0.8271641897047745
1203 0.8281810718010578
1204 0.8228898591882069
1205 0.8183527980559258
1206 0.8204193769963257
1207 0.8266329610973324
1208 0.8230439778667904
1209 0.8272613260254087
1210 0.8309174061837858
1211 0.8319963588106924
1212 0.8182327079096419
1213 0.8243133088338616
1214 0.834334188713185
1215 0.8304151475478523
1216 0.8340907712606667
1217 0.8264046361397401
1218 0.8311525629168517
1219 0.8244568796214833
1220 0.8250650778954458
1221 0.8244452923858812
1222 0.8133821651642679
1223 0.828311451512624
1224 0.8217828332231423
1225 0.816923483921444
1226 0.8177891375395177
1227 0.8188168261855368
1228 0.8188502294933102
1229 0.8266935464513776
1230 0.8246045017754976
1231 0.8285856417102869
1232 0.8249557455989589
1233 0.8302931794755908
1234 0.8282499203812237
1235 0.8291359135272236
1236 0.8262876388656663
1237 0.829346980738481
1238 0.8240149959557351
1239 0.825198488233883
1240 0.8199806763650488
1241 0.8246781659449792
1242 0.8301454471778151
1243 0.8364028340388616
1244 0.8249449899989182
1245 0.8318795268029959
1246 0.8324176220768207
1247 0.8225427369919743
1248 0.8222271515076705
1249 0.817768700278114
1250 0.812825487413141
1251 0.8129629228761311
1252 0.8114746616460466
1253 0.8106476521871986
1254 0.8127250387808719
1255 0.813388946876804
1256 0.8151879407954015
1257 0.8109633399720441
1258 0.8093172147146165
1259 0.8015819818071368
1260 0.8092069708425582
1261 0.8054899916944623
1262 0.8055709044271604
1263 0.7969206327143388
1264 0.8074424689123447
1265 0.8141141041619429
1266 0.7997755608323075
1267 0.8080993805099701
1268 0.7993397908721032
1269 0.8084500986457895
1270 0.8018201696204733
1271 0.8080010710210744
1272 0.7975461347536741
1273 0.8087998530812052
1274 0.8103119989193035
1275 0.8087158504941669
1276 0.8165888043635419
1277 0.8210383253278699
1278 0.8236732479996389
1279 0.814588587160799
1280 0.8212297789032297
1281 0.8231087768518855
1282 0.8254421202776269
1283 0.8216214962986259
1284 0.8247138418504385
1285 0.8332620050004117
1286 0.8306543484192175
1287 0.8267283517432823
1288 0.8189333800512427
1289 0.814275651103375
1290 0.8100643429810084
1291 0.8025819172500422
1292 0.805241609914509
1293 0.8070434185568509
1294 0.8028682990986644
1295 0.7986821250934288
1296 0.8035639894173139
1297 0.8137840590532113
1298 0.8157217922064957
1299 0.8097090776038726
1300 0.8059379865786022
1301 0.8117345789542124
1302 0.8166572314895362
1303 0.8085961256028072
1304 0.8230599786803947
1305 0.8085217231346564
1306 0.8124368439655848
1307 0.8133060991602528
1308 0.8098275312372438
1309 0.8178250719224563
1310 0.8239572018309618
1311 0.8172072797962802
1312 0.8298137127239334
1313 0.8201102031051142
1314 0.8237054499792669
1315 0.8237467526247624
1316 0.8201540715052723
1317 0.8106157372882856
1318 0.8109119612407794
1319 0.8115886945920741
1320 0.8132609195670935
1321 0.8100003101603506
1322 0.8070188896373373
1323 0.810817929199221
1324 0.8137767660363862
1325 0.8171920022164803
1326 0.8164632177334833
1327 0.822239497530092
1328 0.815989591609192
1329 0.8126437866128116
1330 0.8189065004420356
1331 0.8160116078905539
1332 0.8235602290849837
1333 0.8104026354363667
1334 0.8117676168878343
1335 0.8164115716845091
1336 0.8247181315913638
1337 0.8289370285017724
1338 0.8285009855701793
1339 0.821743644772317
1340 0.8145906080622708
1341 0.8072994775022193
1342 0.8119408131313994
1343 0.8114102100868192
1344 0.8190468564795202
1345 0.8082846508521844
1346 0.8145881379135684
1347 0.8070630439460262
1348 0.8134101885973645
1349 0.8142751984396803
1350 0.8230383535220899
1351 0.8199344636910284
1352 0.8249847343699175
1353 0.8236020227402194
1354 0.817743504247716
1355 0.8173735534579982
1356 0.8037639390663583
1357 0.809352018615497
1358 0.8076579241587911
1359 0.8024423416618295
1360 0.8035700695431798
1361 0.8154118175425671
1362 0.8254282669700028
1363 0.8251389573728036
1364 0.8354412840554523
1365 0.8298802836243756
1366 0.8264776588011934
1367 0.8279499724542015
1368 0.8307146648626302
1369 0.8323112633929706
1370 0.8258955234287793
1371 0.8273828724721809
1372 0.8304662256735351
1373 0.8320827084379987
1374 0.8300651931680253
1375 0.8317836355866461
1376 0.8249849026278399
1377 0.8168921415845453
1378 0.8171694926639348
1379 0.8366258732632101
1380 0.8228858464591916
1381 0.825174936377946
1382 0.8220332950895859
1383 0.8230957306346542
1384 0.8168119403637134
1385 0.8182877035494867
1386 0.8116606917374445
1387 0.8284509862741665
1388 0.8161248981754281
1389 0.8146660371716917
1390 0.8080012627173688
1391 0.8139407629694896
1392 0.8177586869688409
1393 0.8202338677193324
1394 0.8083271932491853
1395 0.8005225856929317
1396 0.8102517558094218
1397 0.8161857711085074
1398 0.821489130895308
1399 0.8202318439279151
1400 0.8158994921081326
1401 0.8127346834700566
1402 0.8170589264388519
1403 0.8167361102720808
1404 0.811655302413685
1405 0.82020712266133
1406 0.8281502755347161
1407 0.8232276781050987
1408 0.8239281244073281
1409 0.8220935184402787
1410 0.819723062292951
1411 0.8290472779225055
1412 0.8335119601550689
1413 0.8341258304830224
1414 0.8232929835866625
1415 0.8162437587488005
1416 0.8179466012994624
1417 0.8210825865340512
1418 0.8210351806989298
1419 0.8236148694027376
1420 0.8215081652842575
1421 0.8211501334204533
1422 0.8120289563703245
1423 0.8275304255154823
1424 0.8142707949513435
1425 0.806984812600796
1426 0.8134999339420911
1427 0.8069416763804687
1428 0.815360591407406
1429 0.7991234424479192
1430 0.8070118467057994
1431 0.7995843518306984
1432 0.7934417241122564
1433 0.8008266486024631
1434 0.8105589352682817
1435 0.8194548203523749
1436 0.8223191469008233
1437 0.820795136751679
1438 0.8194450975014427
1439 0.8242934985592976
1440 0.8206387618008165
1441 0.8266651050463195
1442 0.8232499097689869
1443 0.823231376186333
1444 0.8241689864246208
1445 0.8341654479967894
1446 0.8346531183275897
1447 0.8300899212964998
1448 0.8338508716100391
1449 0.8243284745304933
1450 0.8204788875904261
1451 0.8245977635751719
1452 0.8221890773316167
1453 0.8194122728427733
1454 0.8182180145017517
1455 0.816094952365757
1456 0.8192187397365978
1457 0.8183728836231744
1458 0.8237885013556505
1459 0.8206155751857094
1460 0.8251951716028737
1461 0.8187064241143417
1462 0.814723125820805
1463 0.82039272181627
1464 0.8184854592086553
1465 0.8074484614070272
1466 0.807684491388791
1467 0.8162383292454165
1468 0.8154898355919584
1469 0.8245380808069998
1470 0.8257910913008906
1471 0.8171738267443814
1472 0.8173243425032299
1473 0.8173715251466003
1474 0.8200132352920806
1475 0.8244983891878979
1476 0.8182552556409913
1477 0.816060075079139
1478 0.8175965341948703
1479 0.8111433991246908
1480 0.8120875403735569
1481 0.8129792851459854
1482 0.8245364166751189
1483 0.8185728368947571
1484 0.8145802543425936
1485 0.813445654304765
1486 0.80506325125145
1487 0.8086524435775643
1488 0.8083830593514029
1489 0.8104771829671649
1490 0.8004497387359717
1491 0.811735743494681
1492 0.807889796502397
1493 0.8098759306473424
1494 0.8221280514247129
1495 0.816034329132017
1496 0.8075178331433418
1497 0.8186527559119575
1498 0.8259667611486012
1499 0.8204784211486236
1500 0.8183464080439311
1501 0.8170820857881832
1502 0.7951989186887541
1503 0.7708672679890272
1504 0.7510679620672248
1505 0.7442556968259018
1506 0.7481783837658995
1507 0.726120726263191
1508 0.716388989812172
1509 0.7008389829677892
1510 0.6857647210086244
1511 0.6861459026114093
1512 0.6706504924934132
1513 0.6636311749377773
1514 0.6604624870324718
1515 0.6484924795661637
1516 0.634657319676649
1517 0.625206172875397
1518 0.6099093934698695
1519 0.6083109245155985
1520 0.6010947478938912
1521 0.5923867546816708
1522 0.6042575080461362
1523 0.5887376190722711
1524 0.5760271200695416
1525 0.5849856658511474
1526 0.590117118024041
1527 0.5856585219061862
1528 0.5700951734031324
1529 0.5503355640460863
1530 0.5491165075839763
1531 0.5338774190028104
1532 0.5178721679925893
1533 0.511995408124573
1534 0.5026536749293573
1535 0.5060572537574595
1536 0.5204359069787129
1537 0.5077132199003428
1538 0.5062746404092139
1539 0.49156622395777105
1540 0.4908332675991569
1541 0.5010035137093922
1542 0.5007531536269317
1543 0.49545452265480094
1544 0.480996221686663
1545 0.47456475051437347
1546 0.4669311517789867
1547 0.47106303671693
1548 0.45767340944344376
1549 0.45495789910134765
1550 0.4567168101492107
1551 0.45511848292179313
1552 0.44960346412988716
1553 0.4491630580204965
1554 0.43184047387590546
1555 0.4348596311021055
1556 0.43290626920692404
1557 0.42116757497615853
1558 0.4300476121740586
1559 0.41555611954279825
1560 0.4092695591303234
1561 0.3985369356747397
1562 0.4181953284169927
1563 0.4179802556423447
1564 0.4175997259426141
1565 0.3969600944552648
1566 0.3900728504647338
1567 0.39980692202548906
1568 0.3800578497355534
1569 0.37496373177041237
1570 0.37161789563822445
1571 0.35699912316843274
1572 0.35875828384456976
1573 0.33627596097230134
1574 0.355008733327485
1575 0.34791634067331034
1576 0.327030674022312
1577 0.3224049251126174
1578 0.3171645742178195
1579 0.30862352613611344
1580 0.31417140629653484
1581 0.3069352201825725
1582 0.30156404581818724
1583 0.2843637991557602
1584 0.2892399753920165
1585 0.28458450828363
1586 0.28719964717396823
1587 0.2738754018799801
1588 0.27700297262486206
1589 0.26425361420078586
1590 0.267209392845001
1591 0.28274658226764066
1592 0.2847833952333754
1593 0.28121353989915254
1594 0.2899401991160151
1595 0.27138297498908986
1596 0.274067609858065
1597 0.2804922746325933
1598 0.2673275578135951
1599 0.2599904861829788
1600 0.260018187763226
1601 0.25913042296899663
1602 0.24576444572984593
1603 0.2554995057905397
1604 0.2621246979809537
1605 0.252722946186432
1606 0.25155255766025136
1607 0.25132502362354786
1608 0.254511371583841
1609 0.2457854846429562
1610 0.22769670568867112
1611 0.23876136190650477
1612 0.22041268313956874
1613 0.21472997693452078
1614 0.21726564005984353
1615 0.2120916673521227
1616 0.21104709898598248
1617 0.2053293739511315
1618 0.19345965404754628
1619 0.19444583287390182
1620 0.2046598562540628
1621 0.21035580705878057
1622 0.19497840269960337
1623 0.20315576705354993
1624 0.20999364035971768
1625 0.2141968952921441
1626 0.2175107346167309
1627 0.2051780763145617
1628 0.19904423015714934
1629 0.19437814536389691
1630 0.1933952548493612
1631 0.1869053333487376
1632 0.1910805107039666
1633 0.20915376352317985
1634 0.21701624107599016
1635 0.19682216948907472
1636 0.19830307392237423
1637 0.19314589690089684
1638 0.19410509287648997
1639 0.19081407857504656
1640 0.18953498793312107
1641 0.19585899796407918
1642 0.20541750271436834
1643 0.21497138078539796
1644 0.21398667769315793
1645 0.19740545476295668
1646 0.19279628135325583
1647 0.1906029163008396
1648 0.19079781805087725
1649 0.16867872279551194
1650 0.16438773425070427
1651 0.16891302254666954
1652 0.17790723677478792
1653 0.18052640643644624
1654 0.17176902296294144
1655 0.17385417927736405
1656 0.17308622908563961
1657 0.17883962785115665
1658 0.17496982619893264
1659 0.1665447520878854
1660 0.1731021544291057
1661 0.17485277825165008
1662 0.18295115588642133
1663 0.1735745626248466
1664 0.16994358359185985
1665 0.16592657711114073
1666 0.15846533531427867
1667 0.14901977187496732
1668 0.16523120250903162
1669 0.14993722021202843
1670 0.16135420019157554
1671 0.1435472499171851
1672 0.14723675239219405
1673 0.13738441451314548
1674 0.13772995599632756
1675 0.1383509275570201
1676 0.15244971560437878
1677 0.1545491831470319
1678 0.15491997673922728
1679 0.16586803212584056
1680 0.17559591645423148
1681 0.1880368651545043
1682 0.19102810616813423
1683 0.16580792920656734
1684 0.15958822484219265
1685 0.14878241428185945
1686 0.13826263966168456
1687 0.14884414458973508
1688 0.15702419652906627
1689 0.14925432267163624
1690 0.15071194173455624
1691 0.16273291042995883
1692 0.13833191416404028
1693 0.14665137533138414
1694 0.13097280290531227
1695 0.14445069535354393
1696 0.1397169308477398
1697 0.13403955295488762
1698 0.1486293962110699
1699 0.13965650773209007
1700 0.13413252898404468
1701 0.12825920901775656
1702 0.12854184176059152
1703 0.13081809355244556
1704 0.11899739693307804
1705 0.1098796027224996
1706 0.09925486340272324
1707 0.10802594753919179
1708 0.09718208521511418
1709 0.09698780880906124
1710 0.09997804952740914
1711 0.08198747541842427
1712 0.08947426693934857
1713 0.09641817800863636
1714 0.08401549110894596
1715 0.080285865457318
1716 0.0861338023652669
1717 0.09407982686713363
1718 0.08824880223168405
1719 0.09103352228266987
1720 0.09712852915061505
1721 0.08691300040615856
1722 0.08651212202340859
1723 0.09082692178074928
1724 0.08304639593688674
1725 0.08389628331251313
1726 0.07052192608270837
1727 0.07470474359187844
1728 0.0850866077455807
1729 0.07329829126847348
1730 0.08330832759858856
1731 0.0719217106536474
1732 0.06936362927096701
1733 0.06392767072418996
1734 0.06265035404284423
1735 0.0630681502609837
1736 0.0789935135353885
1737 0.09702831260343879
1738 0.09786174320066557
1739 0.09789680654736048
1740 0.09519688085080469
1741 0.09614232246498551
1742 0.09635851809106902
1743 0.09483203919315727
1744 0.10004351296490693
1745 0.09817049742897291
1746 0.09881415727469091
1747 0.09117726656749646
1748 0.08387768790006316
1749 0.08498773279327138
1750 0.09623473768199539
1751 0.08912483393068542
1752 0.0850522624505706
1753 0.07751542310601052
1754 0.07760023621468244
1755 0.08023462156472891
1756 0.09728208766322143
1757 0.10001781821772282
1758 0.10296154415638198
1759 0.092991386165539
1760 0.07418826133511834
1761 0.09309161346102207
1762 0.06733353047269382
1763 0.0728616915244191
1764 0.06269918338401248
1765 0.06983026831577402
1766 0.07391436434904455
1767 0.07704123075391459
1768 0.07671088981335888
1769 0.0944658972235517
1770 0.0860869037004752
1771 0.07279883501783672
1772 0.08526833445550279
1773 0.07855156963707023
1774 0.08579119987016905
1775 0.09025878896143813
1776 0.08276804911559173
1777 0.06848318363718134
1778 0.08218694547930719
1779 0.05918469556819063
1780 0.07406427705391998
1781 0.058998957911335914
1782 0.05437128819500736
1783 0.06436769487267442
1784 0.08024065674781239
1785 0.08349715400594365
1786 0.07889366622037841
1787 0.07046994331727922
1788 0.06662982154354723
1789 0.06646611226488554
1790 0.0630628397123194
1791 0.07375109984302737
1792 0.06626451258780588
1793 0.05545323633356397
1794 0.06276171205374986
1795 0.054152129421362556
1796 0.05460608641128438
1797 0.06255264754361256
1798 0.0600266181771277
1799 0.05192819986594085
1800 0.046615207267078955
1801 0.05496092335103844
1802 0.05011891845906721
1803 0.06337308519926843
1804 0.057335590418494994
1805 0.07470329443660535
1806 0.08031429119809641
1807 0.0856840417578724
1808 0.08475837083343572
1809 0.0767505612301473
1810 0.07071080612307737
1811 0.06870054585638624
1812 0.07267725978474356
1813 0.08367237695740987
1814 0.10552367724632683
1815 0.10474521002880205
1816 0.09729969493849072
1817 0.10877808077155082
1818 0.09594595280266183
1819 0.10206168094946348
1820 0.1004060615193342
1821 0.10229863336402956
1822 0.10459857233458447
1823 0.09653839798559521
1824 0.11246955030815382
1825 0.12023952284782435
1826 0.1060259131668855
1827 0.09130116334799901
1828 0.09623116366153804
1829 0.09258981222010745
1830 0.08988034779625459
1831 0.08271384374688975
1832 0.08899741339952637
1833 0.08143854235425571
1834 0.08170229753702336
1835 0.08765389426268685
1836 0.08806357004764866
1837 0.1007988832170371
1838 0.09130713005370766
1839 0.09979376054602138
1840 0.10947339037081717
1841 0.11380863069367207
1842 0.0999935534867689
1843 0.1081404925176791
1844 0.10139947184553241
1845 0.10874357063376755
1846 0.09799249872310813
1847 0.09720206839950857
1848 0.10648680298340656
1849 0.10179774947839856
1850 0.09888005338920287
1851 0.09908612813714944
1852 0.09942274738928256
1853 0.1035488744209207
1854 0.09093909625306429
1855 0.09235090880726571
1856 0.11280936001760529
1857 0.11836134943894812
1858 0.09791938657547744
1859 0.1001199488863148
1860 0.09599137266888877
1861 0.09787475743953244
1862 0.10825027035701609
1863 0.09815739508946962
1864 0.10493084715134046
1865 0.1086186341034335
1866 0.11619096396213643
1867 0.12810539436615914
1868 0.1312102810406919
1869 0.09975084388400551
1870 0.10644075514063239
1871 0.11417816155264685
1872 0.12363870080438506
1873 0.12322889176239121
1874 0.12316819423874797
1875 0.12727791003590475
1876 0.11689335640296832
1877 0.12075104183632628
1878 0.11494258032747554
1879 0.12885767891626446
1880 0.12143863491609713
1881 0.13300898533875305
1882 0.11498940887382582
1883 0.11554024708203159
1884 0.11741747267641936
1885 0.11001495959143352
1886 0.1268255350925983
1887 0.11514176086274172
1888 0.12731678918611766
1889 0.12786796906354894
1890 0.14868072810294836
1891 0.14298026224235152
1892 0.1480984039976032
1893 0.1439755069041706
1894 0.13918562405664942
1895 0.14579819431720004
1896 0.12996533855879688
1897 0.13907245787096514
1898 0.14795154183346482
1899 0.15695112968240388
1900 0.16741028663971688
1901 0.17187887072666538
1902 0.16577778774635354
1903 0.15453526049263666
1904 0.16401227367311444
1905 0.1774662589040224
1906 0.17360895926829348
1907 0.1794887903465346
1908 0.17730982043607105
1909 0.16876733181970166
1910 0.18070404692063222
1911 0.1912884924730964
1912 0.2066715998608774
1913 0.188706908465767
1914 0.1946436548706032
1915 0.20291421076801852
1916 0.19826939041850902
1917 0.19990825592117223
1918 0.19225549376290846
1919 0.19042763401120744
1920 0.19043252010898706
1921 0.1806622078721602
1922 0.19483117272882366
1923 0.18135030670674465
1924 0.17547863043882614
1925 0.17820805324552985
1926 0.15548324432602795
1927 0.15185533926006914
1928 0.16289183060312168
1929 0.16813505573522186
1930 0.17312993265059964
1931 0.18981177643269798
1932 0.17223321676219408
1933 0.17786070840696738
1934 0.16964171946163797
1935 0.17995465650000203
1936 0.19582816178341775
1937 0.20493187984827613
1938 0.19874798015801956
1939 0.19332322385715622
1940 0.1861560423602145
1941 0.18993192537894188
1942 0.18442626101748308
1943 0.18871800314344594
1944 0.1945878111249369
1945 0.20881607040399985
1946 0.1941784209580829
1947 0.21679256467991773
1948 0.21155696613999173
1949 0.19804287817878538
1950 0.20926867282919692
1951 0.22002404629614095
1952 0.21941608190958922
1953 0.22528570521259123
1954 0.21019400479420985
1955 0.2111458877098188
1956 0.2146642472961281
1957 0.22034795609018504
1958 0.2106413333174914
1959 0.1912446018299987
1960 0.20221114929753764
1961 0.1997984200249306
1962 0.22454890930197746
1963 0.22930774801001066
1964 0.22927557277942173
1965 0.21654698138758516
1966 0.22000969520057176
1967 0.21930612765132101
1968 0.2050364046498499
1969 0.20079688194831513
1970 0.21841938025216762
1971 0.22111942062247508
1972 0.19726656237943407
1973 0.21095874881761206
1974 0.20615990920893765
1975 0.17429370504243472
1976 0.19330194623184702
1977 0.19796690922664784
1978 0.1794052874941795
1979 0.19781410430561913
1980 0.1773801671931508
1981 0.18421675701142584
1982 0.19923652477935586
1983 0.1892022177609005
1984 0.19775835305354902
1985 0.18717941498700075
1986 0.19249673856584837
1987 0.20630418706758447
1988 0.19172248988674287
1989 0.19817444739127238
1990 0.2196464437182737
1991 0.2305483887690968
1992 0.23024156767478787
1993 0.20488586601531655
1994 0.195110165443169
1995 0.2139503859327743
1996 0.23327463558316178
1997 0.2327598891042578
1998 0.2350693850296918
1999 0.2252521011091411
2000 0.225782110028148
2001 0.21073058786072665
2002 0.18910587587283834
2003 0.16142579576307128
2004 0.16955874124769113
2005 0.15580812051376153
2006 0.1514396852775407
2007 0.13883673524297402
2008 0.1153288490684386
2009 0.10926341087893893
2010 0.1092673350528688
2011 0.10725282501672184
2012 0.10534560192814148
2013 0.11052380421605035
2014 0.10627315165525991
2015 0.11154543206597366
2016 0.10848166689550802
2017 0.11859386496993732
2018 0.12674360987316874
2019 0.13471041938848782
2020 0.15417102724583667
2021 0.15169381975962748
2022 0.16588784010073349
2023 0.1724635252090233
2024 0.1865537675708802
2025 0.19586780231444018
2026 0.21897555670639995
2027 0.23043988969129328
2028 0.2513262810807525
2029 0.26845211884855663
2030 0.2862356454770997
2031 0.27540118942438885
2032 0.3012950979612051
2033 0.30686609917176655
2034 0.32239218206473197
2035 0.3298574014738175
2036 0.3464273898782154
2037 0.35313943480353366
2038 0.3841258153919744
2039 0.38605104209926355
2040 0.40581595018128425
2041 0.40841839081075604
2042 0.410224132464636
2043 0.4250752716957075
2044 0.42705223952081006
2045 0.4427152915253981
2046 0.45104508465306026
2047 0.47172981629451893
2048 0.47331740846842235
2049 0.493065890461733
2050 0.5113738199669109
2051 0.512287269709162
2052 0.524999506133036
2053 0.5228631485502381
2054 0.5422705516829021
2055 0.5452366038368633
2056 0.5617284338151971
2057 0.5590971110770387
2058 0.5702685148506792
2059 0.5735672327050285
2060 0.5874013080756838
2061 0.5877717907249538
2062 0.5924162957294528
2063 0.6040778148490374
2064 0.623549030595283
2065 0.6210658055493392
2066 0.6315431759353956
2067 0.6271177192818165
2068 0.6344166640247212
2069 0.6240887599435462
2070 0.640493630779336
2071 0.6541030825882517
2072 0.6665227255693403
2073 0.6610050739545047
2074 0.657924574549823
2075 0.6618510435103736
2076 0.6745101014014417
2077 0.6929497567862593
2078 0.7013317251005668
2079 0.6984398150821343
2080 0.7004842285220034
2081 0.6867472124035245
2082 0.6942034196103902
2083 0.7022870938171726
2084 0.6915467089492153
2085 0.7003438098591601
2086 0.6920854680905535
2087 0.6982296307909359
2088 0.7047329529745567
2089 0.7074132696242114
2090 0.7078625442627647
2091 0.7134652445518662
2092 0.7173601104317625
2093 0.7239286080950236
2094 0.7212111575252912
2095 0.7225846610820756
2096 0.7265412209922704
2097 0.722852430559924
2098 0.7184318428569815
2099 0.7344183883074037
2100 0.7343128902767255
2101 0.7362137777554846
2102 0.7382359882209422
2103 0.7506567900898031
2104 0.7379450684177402
2105 0.740015011875922
2106 0.7527984167193977
2107 0.763042289470939
2108 0.7584892899084863
2109 0.7646279960771044
2110 0.7723519337277631
2111 0.7672454873956888
2112 0.7679354434383194
2113 0.7712790120248185
2114 0.7750566563593944
2115 0.777101227933839
2116 0.7808354648818574
2117 0.7937258235309795
2118 0.7866415951588428
2119 0.7930767830287465
2120 0.7915707554433946
2121 0.7926423584863168
2122 0.7905643652463078
2123 0.7882026273120967
2124 0.8033591830382248
2125 0.8029158999102406
2126 0.7997765291320842
2127 0.7971567943986113
2128 0.8067168269523954
2129 0.8020942132998061
2130 0.8043882144068332
2131 0.8045936997967214
2132 0.8091034300343911
2133 0.8033791807479058
2134 0.8111421477983576
2135 0.8045139915810102
2136 0.8044347217649999
2137 0.8006991093088627
2138 0.8055779694906863
2139 0.8128400118031766
2140 0.8106254297567108
2141 0.8069685927914784
2142 0.8017770055688396
2143 0.7955313657538444
2144 0.8047536012117797
2145 0.8040758133970647
2146 0.792730143322849
2147 0.796597934953041
2148 0.7939818275478101
2149 0.7940624073596014
2150 0.7924089525918088
2151 0.7839667278526389
2152 0.7864079859641836
2153 0.795580706894667
2154 0.7943485459752755
2155 0.7881251660353603
2156 0.7924863421971525
2157 0.7961780118133038
2158 0.7968933471300825
2159 0.7978453835372301
2160 0.792035486530417
2161 0.7989944039464036
2162 0.7970632398500993
2163 0.8013285128938854
2164 0.7970482186880469
2165 0.7929731823067101
2166 0.7952333586838127
2167 0.8017032576367178
2168 0.8061464495464312
2169 0.7944749425829065
2170 0.788961948507049
2171 0.7884798160634862
2172 0.7913498669607468
2173 0.7995661132457896
2174 0.7910348389808007
2175 0.7933323423065022
2176 0.7871367348152987
2177 0.7978986727820798
2178 0.7903925293122408
2179 0.7916669184103978
2180 0.7984279153451586
2181 0.7942027879244212
2182 0.8028179140741605
2183 0.8026321940107534
2184 0.8011669810838746
2185 0.8010341363985938
2186 0.8057362734160026
2187 0.7959962229613566
2188 0.8026595247131153
2189 0.7882891120511828
2190 0.788099562357192
2191 0.7830766039545243
2192 0.7956067966575306
2193 0.7879585014443411
2194 0.7945350382581562
2195 0.7909329412278472
2196 0.7977612520424091
2197 0.7945750676441357
2198 0.7905803365122206
2199 0.7873326984700206
2200 0.7845535553109249
2201 0.7900579470379955
2202 0.7949747813080472
2203 0.7843129536715204
2204 0.7932414382262141
2205 0.7957796029824218
2206 0.7976800597370882
2207 0.8057074531172068
2208 0.7975439721633886
2209 0.789195318704477
2210 0.7983184875483232
2211 0.7945389851790491
2212 0.7997173771294253
2213 0.8002253378667029
2214 0.805622630220252
2215 0.8038114243015856
2216 0.7986751517099098
2217 0.7866265392031837
2218 0.7853507056066268
2219 0.7921585358836786
2220 0.7884112337980778
2221 0.784296765167984
2222 0.7881772545615644
2223 0.7899528096514574
2224 0.791048981602943
2225 0.7902543104285535
2226 0.7913504473760913
2227 0.7924989333815909
2228 0.7872131062265092
2229 0.7931583604783117
2230 0.793055086755177
2231 0.7926708738860759
2232 0.7912249225884753
2233 0.7833729532444331
2234 0.7929650456049815
2235 0.7996132465691341
2236 0.8096674499087513
2237 0.7998453518983105
2238 0.7992530607626471
2239 0.7897924082242819
2240 0.7922631636778961
2241 0.7894709566307242
2242 0.7947640238641177
2243 0.7919499264741048
2244 0.7936063165763726
2245 0.8006322013982416
2246 0.8067083662194632
2247 0.8123366436677321
2248 0.8096089058282907
2249 0.8044556878409141
2250 0.817343488404839
2251 0.8087726719864232
2252 0.8057058627361913
2253 0.8025845855571908
2254 0.8010972289745275
2255 0.7988508612634737
2256 0.8056257433911036
2257 0.7988427537201936
2258 0.8028769507870392
2259 0.8116722159599208
2260 0.8031369283395463
2261 0.808042887821413
2262 0.8062086050713567
2263 0.8119314502647836
2264 0.807103799324614
2265 0.810355556778952
2266 0.8206640978414339
2267 0.8138525556909372
2268 0.8142702221617841
2269 0.8206210049624505
2270 0.8272366307159191
2271 0.8229843168257953
2272 0.8234399056707468
2273 0.8192018232868717
2274 0.8228601769180333
2275 0.8145107431056055
2276 0.8190027836945337
2277 0.8119894738272095
2278 0.8044087710661636
2279 0.7973859633705984
2280 0.7841167269850351
2281 0.7965569629914186
2282 0.7895447605639159
2283 0.8053269185304732
2284 0.8137764285179219
2285 0.8091128852454216
2286 0.8145214002528458
2287 0.8132954483345128
2288 0.8159242759514321
2289 0.8173078724248715
2290 0.8180307729635138
2291 0.811345927801373
2292 0.8114284170238104
2293 0.8151090322360437
2294 0.800230128818467
2295 0.8037529572494848
2296 0.8053484803965719
2297 0.8131189154755017
2298 0.811895137652185
2299 0.8111642813229256
2300 0.8159265361080991
2301 0.8155083548574571
2302 0.8078637030623319
2303 0.8092960002557388
2304 0.8205671732678894
2305 0.815260804593754
2306 0.8156218599045071
2307 0.8139885729921192
2308 0.8161320244532653
2309 0.8110199042327291
2310 0.8119287552532076
2311 0.8112038415179208
2312 0.8105403811999867
2313 0.8139397367889498
2314 0.8119894758145975
2315 0.805328687918597
2316 0.8144357906590776
2317 0.8152804810025729
2318 0.8183543782805562
2319 0.8117879392030625
2320 0.8093619843281502
2321 0.8135190613357735
2322 0.81154913511763
2323 0.8086392168500323
2324 0.8105409164993979
2325 0.8090016627753895
2326 0.8146741965674411
2327 0.8122138013588431
2328 0.8155401840501354
2329 0.8138000489977583
2330 0.8001220300403297
2331 0.7920646201959709
2332 0.7898307311897548
2333 0.7926343110164742
2334 0.7929338820914421
2335 0.8140298466830387
2336 0.8034461870055261
2337 0.817696119499294
2338 0.8133198573579725
2339 0.8109721345678916
2340 0.8028543286667829
2341 0.8116005047577479
2342 0.8122445139649319
2343 0.8185295648405696
2344 0.8149417617352193
2345 0.8159670364061336
2346 0.8103430722207221
2347 0.8110738723972976
2348 0.8139476557671816
2349 0.8009318093862848
2350 0.8015886694043515
2351 0.7981836830846645
2352 0.7994386546286907
2353 0.8011998727976267
2354 0.8037368662990022
2355 0.801546900867613
2356 0.8044242660739451
2357 0.8025523468520019
2358 0.8062458935598493
2359 0.806610844636197
2360 0.8093970710479671
2361 0.8038551638115726
2362 0.8042196562498298
2363 0.8041503679045215
2364 0.8177779539059624
2365 0.8169124224402355
2366 0.8085909594112052
2367 0.8073811594958785
2368 0.8100030528180168
2369 0.8131996522204998
2370 0.8206911002458327
2371 0.8158774858824206
2372 0.8286364989197227
2373 0.8288346042043833
2374 0.826979988849166
2375 0.833022117780138
2376 0.8230771092561548
2377 0.8126031570218284
2378 0.8167956230688708
2379 0.8192752961867076
2380 0.8175322128734183
2381 0.8250090328209361
2382 0.8148020905758773
2383 0.8032560356037984
2384 0.8135338997186633
2385 0.8237405139085769
2386 0.8195651081003186
2387 0.8185985395257571
2388 0.8245423717693958
2389 0.8156757697409864
2390 0.8216764805372028
2391 0.8240205332755954
2392 0.8187758636711182
2393 0.8159296757024828
2394 0.8108883433450301
2395 0.8139022888625853
2396 0.818054641066269
2397 0.8222494891441926
2398 0.824196751966615
2399 0.8258938568918079
2400 0.8215434052774434
2401 0.8129421673538384
2402 0.81380056798881
2403 0.8097981474937281
2404 0.8123131607338485
2405 0.8120791370127607
2406 0.8103540810061715
2407 0.7962379853757804
2408 0.8061729641347914
2409 0.8095694550838612
2410 0.7996499512877179
2411 0.8105293516129165
2412 0.8047966614474253
2413 0.8084241655581856
2414 0.8075414208401958
2415 0.8082687521565499
2416 0.8093792103867129
2417 0.8144059129260592
2418 0.8114422876958609
2419 0.8102066607497107
2420 0.8118523285386559
2421 0.8104131019520465
2422 0.8032151019796456
2423 0.8042392844915055
2424 0.8053681847308222
2425 0.7911649680197834
2426 0.8095624385531714
2427 0.7932185291445937
2428 0.7945929223391556
2429 0.7900542098009498
2430 0.8007616230925908
2431 0.7988122374356932
2432 0.8035525600052875
2433 0.8113141153002428
2434 0.8052133006039046
2435 0.7952249659234689
2436 0.7982877310448873
2437 0.8107170290239512
2438 0.8054756169968358
2439 0.8106271196290469
2440 0.8097120243078352
2441 0.8035063360958812
2442 0.8081957244860699
2443 0.80648583515831
2444 0.8149713132715289
2445 0.8064680146502204
2446 0.8053257765405742
2447 0.8106672697248253
2448 0.8108593958093453
2449 0.8087889588655928
2450 0.8115196713480737
2451 0.8133472852039763
2452 0.8107740468670638
2453 0.8068810011345627
2454 0.799145143421012
2455 0.80609027237322
2456 0.8035198069011009
2457 0.8115142138687916
2458 0.8233858444839279
2459 0.807103192560737
2460 0.7991873349956531
2461 0.7989114970864769
2462 0.8132158601342572
2463 0.8127156486542702
2464 0.8050063019469549
2465 0.8049527075480492
2466 0.8152019345971735
2467 0.8200192710412917
2468 0.8166442143538755
2469 0.8223337710307206
2470 0.8092948662848556
2471 0.8133055143309667
2472 0.8163404159149277
2473 0.8204865753867647
2474 0.8199451872717971
2475 0.8170218344760449
2476 0.8161658125127006
2477 0.8220476635527019
2478 0.8174786047061751
2479 0.8183057918627054
2480 0.815486969554547
2481 0.8090103135199935
2482 0.807465854635879
2483 0.8146485934557952
2484 0.8178822066226601
2485 0.8177058437995474
2486 0.8162723391988442
2487 0.8165367998683881
2488 0.8131432771641127
2489 0.8171130652038464
2490 0.820982719070813
2491 0.8236397777245654
2492 0.8219623283222904
2493 0.8297359477272618
2494 0.8212854735416181
2495 0.8183421349205875
2496 0.8194729550425321
2497 0.8252072112395196
2498 0.8173334111440249
2499 0.8158340815668964
2500 0.8228971208296063
2501 0.8205841568282191
2502 0.7917303451744785
2503 0.7770202486359052
2504 0.7595463532373425
2505 0.7466231363233453
2506 0.7321451957152947
2507 0.7475470036706949
2508 0.7361863485277909
2509 0.7297294827685862
2510 0.7176585993845114
2511 0.7057703831716255
2512 0.6982352952400255
2513 0.7052404573428449
2514 0.6955284217507687
2515 0.690435133971079
2516 0.6925810731833637
2517 0.6816111670914748
2518 0.6607306241188923
2519 0.6501476852809913
2520 0.6479613384863925
2521 0.6311986973911352
2522 0.6164006262401706
2523 0.6192379771375669
2524 0.6005980076627124
2525 0.5779863993133162
2526 0.5958785614721812
2527 0.6002713138395983
2528 0.5847949322739194
2529 0.5839282928244385
2530 0.5806294594939686
2531 0.586219803849565
2532 0.5728707058854773
2533 0.5559899703151958
2534 0.537870023544864
2535 0.5438366438406276
2536 0.5228582457510085
2537 0.5186947034389351
2538 0.5078215971128713
2539 0.498000351946266
2540 0.49441438563442086
2541 0.4885839400481329
2542 0.4776356992380807
2543 0.4800952272695792
2544 0.47643677851316013
2545 0.48639447943587966
2546 0.4779463852387226
2547 0.4795420076002217
2548 0.4601679225793047
2549 0.4730596913070309
2550 0.461350980139226
2551 0.4369328115732052
2552 0.4361936598833941
2553 0.43147111346773326
2554 0.438589796072103
2555 0.431429939316521
2556 0.4114996527036302
2557 0.4063346125462982
2558 0.4091727185926318
2559 0.4141853208414463
2560 0.40001166858167414
2561 0.40455768155968974
2562 0.40578360954833526
2563 0.39994204979162884
2564 0.39279127064607516
2565 0.3830593429353939
2566 0.3800991168152366
2567 0.38176978113027216
2568 0.36472446091901845
2569 0.3665772818236066
2570 0.3568413958433021
2571 0.3431256868259446
2572 0.34165433140798485
2573 0.3585276589329347
2574 0.34516142785116777
2575 0.348942729043225
2576 0.34860407705894686
2577 0.3529894578134842
2578 0.35550460414695617
2579 0.35482244959407955
2580 0.3568992677208761
2581 0.33472932805675737
2582 0.339845621006168
2583 0.3485076839176596
2584 0.3339902395898724
2585 0.33343837599247833
2586 0.3248266714385122
2587 0.33281213758675343
2588 0.34374875571797847
2589 0.3326019150835373
2590 0.32918825035027577
2591 0.32270244457109176
2592 0.3233516163260728
2593 0.3092812321339739
2594 0.31736314933144805
2595 0.3165022502576173
2596 0.2942550859004428
2597 0.280903881140222
2598 0.29061564667582696
2599 0.2971370399107646
2600 0.2897815909302669
2601 0.2698312768614834
2602 0.2703870739161186
2603 0.2660744960334274
2604 0.25867604016007395
2605 0.26378304961977367
2606 0.26320469656676165
2607 0.2594970235728699
2608 0.25264299162041565
2609 0.2354790588755582
2610 0.2444087942589746
2611 0.2567613130746267
2612 0.2625467425588056
2613 0.26761453847109
2614 0.2701501739277908
2615 0.2667920039069185
2616 0.2491640682664477
2617 0.25854690571534644
2618 0.24473556015783102
2619 0.2507470365605861
2620 0.23658215492153584
2621 0.2440260747317267
2622 0.22814620706994748
2623 0.21772652888425098
2624 0.20196554785351317
2625 0.19985180076590958
2626 0.20236759567411522
2627 0.1826995638464399
2628 0.19344504553064323
2629 0.19356130010735245
2630 0.1987808369434101
2631 0.2079546449314189
2632 0.20852518520122934
2633 0.20458974070778357
2634 0.21495469360578087
2635 0.21153046208793025
2636 0.2127913319689888
2637 0.214837874799635
2638 0.20475306817545758
2639 0.20516707062197104
2640 0.20381760984828415
2641 0.1993018730323326
2642 0.18606041169600898
2643 0.1784985528520698
2644 0.17900931247568264
2645 0.18648103968785296
2646 0.19989464568178789
2647 0.1878914667391886
2648 0.16844154744221876
2649 0.1794597363083409
2650 0.17761928786034048
2651 0.1714264004346545
2652 0.17115275584807416
2653 0.15049174666550758
2654 0.14950862539638687
2655 0.14310457730420714
2656 0.16010914603213414
2657 0.16148472555707039
2658 0.15903719114532988
2659 0.15972336853010227
2660 0.15750336827165215
2661 0.14349267366662588
2662 0.1451308613767563
2663 0.13002405579236814
2664 0.14290477422712156
2665 0.1319120782632367
2666 0.1305184198522134
2667 0.10995287028850283
2668 0.11704131018300261
2669 0.11429865396410518
2670 0.10738891473298157
2671 0.11368280802476581
2672 0.11954997204885329
2673 0.12714556577403813
2674 0.11765331470689987
2675 0.1236257148440189
2676 0.12265167746945294
2677 0.12575788163382295
2678 0.13422406754560998
2679 0.13778776950745303
2680 0.12437218299587391
2681 0.11622177813691481
2682 0.1143804333123297
2683 0.11511370406059507
2684 0.1299466426954221
2685 0.1282720821075486
2686 0.1276179164775305
2687 0.12053127477434675
2688 0.13567385343035304
2689 0.1353229979105416
2690 0.13666275908954242
2691 0.13354826899213731
2692 0.13188434699478843
2693 0.13476851011005048
2694 0.13929174133285546
2695 0.14395139312206148
2696 0.14069364673180992
2697 0.13677085595840205
2698 0.14334595073552692
2699 0.1327906615741795
2700 0.1431793824265036
2701 0.14262406898620542
2702 0.1289689942343119
2703 0.13715290288793383
2704 0.1415115074264272
2705 0.13238104073862164
2706 0.13064705014009806
2707 0.13969968242411002
2708 0.12731821208882996
2709 0.13525147612886199
2710 0.1391424243185694
2711 0.13113162947678325
2712 0.10633905524239333
2713 0.10138586367014417
2714 0.10017764173564962
2715 0.09996693194484547
2716 0.1034880770267446
2717 0.09187804981398709
2718 0.08979166004035387
2719 0.07755440088332052
2720 0.09059149961106983
2721 0.09372877632550469
2722 0.10909276959319139
2723 0.09526614729790062
2724 0.08401985026085046
2725 0.07489941366266392
2726 0.06907580558077095
2727 0.07405312537340027
2728 0.07306272263639835
2729 0.060149547022248805
2730 0.06994240011397959
2731 0.07364056219749178
2732 0.07054963683919152
2733 0.06467566316445761
2734 0.07394555443923104
2735 0.06540132708917303
2736 0.06436391340332008
2737 0.06286294869096791
2738 0.05008444912755068
2739 0.06702269030895035
2740 0.06712767873752541
2741 0.07580580500408331
2742 0.0789595028805536
2743 0.07181981256871331
2744 0.05998907826854619
2745 0.057753882253896764
2746 0.059947804267966885
2747 0.08497504737210984
2748 0.07986510964062116
2749 0.07506757450852966
2750 0.0676477563540661
2751 0.07654536550342578
2752 0.06570205754900849
2753 0.06729290371634346
2754 0.05478346800720912
2755 0.052519473879922875
2756 0.0662396299857724
2757 0.06507576709910232
2758 0.07048143677808472
2759 0.08218953817072089
2760 0.08081261174298843
2761 0.07321306532364463
2762 0.07733599818739001
2763 0.08533486751852204
2764 0.06919157310431384
2765 0.06814575701057798
2766 0.059534399859043526
2767 0.05239511002633195
2768 0.048448131621951745
2769 0.04153533270867977
2770 0.046908475313422814
2771 0.04861557381594403
2772 0.06713790136672318
2773 0.06087387784302133
2774 0.057131223127208176
2775 0.05671538175874344
2776 0.06645793672928382
2777 0.06702013673140655
2778 0.07651443983237462
2779 0.07696998067333473
2780 0.08555911465798104
2781 0.0825211419280846
2782 0.08194163201713126
2783 0.08982493310215456
2784 0.0809218252851609
2785 0.08829171956268322
2786 0.10238284960492564
2787 0.08846383785663742
2788 0.0942675999234147
2789 0.07904379654287222
2790 0.08186952758278665
2791 0.0758872436322168
2792 0.07193129752433466
2793 0.06678040050381542
2794 0.07870406918942424
2795 0.08259858496087395
2796 0.0808625458906627
2797 0.057678743004215834
2798 0.07159262441837796
2799 0.06507176631474183
2800 0.07546759643717048
2801 0.06234997165576836
2802 0.05028473068685293
2803 0.0493768726120571
2804 0.05400622049979493
2805 0.0469727783676687
2806 0.047279499138453855
2807 0.03932323298411085
2808 0.05018656332024512
2809 0.05553407806162413
2810 0.060392035183622184
2811 0.045354932457052535
2812 0.04814583264334892
2813 0.046634187708496255
2814 0.04789788787954814
2815 0.03316362422214329
2816 0.03472178157508774
2817 0.0324552388353459
2818 0.036372983281213384
2819 0.02719497062658361
2820 0.024573642655481533
2821 0.038127009337012796
2822 0.02604997592294167
2823 0.04573623449400035
2824 0.034075841229381974
2825 0.034401223393458254
2826 0.032970448104943435
2827 0.03821632300550237
2828 0.022994714577124237
2829 0.016180634826374215
2830 0.0175839165301293
2831 0.0258168345018516
2832 0.026562551054066214
2833 0.029987022981889558
2834 0.03444137198637105
2835 0.04859170074564324
2836 0.052488930778546154
2837 0.05153389497789708
2838 0.05473630074587999
2839 0.04044233385119851
2840 0.03495113731813043
2841 0.05529914360875969
2842 0.05494782291070446
2843 0.03090005722670528
2844 0.04166220844942624
2845 0.02661219999952009
2846 0.035699468250092174
2847 0.024297351047228403
2848 0.04127766527755522
2849 0.03998197620736463
2850 0.04179802853399028
2851 0.06117070484591749
2852 0.06389046931867572
2853 0.054278063338734014
2854 0.048243388627201574
2855 0.046247767894315145
2856 0.04796943665888911
2857 0.0540227569758219
2858 0.05098019030624709
2859 0.05140310127451528
2860 0.04354000569050239
2861 0.05004620864956217
2862 0.05121507574508304
2863 0.06733092051824985
2864 0.0771718660419486
2865 0.06632939765939988
2866 0.06848264553501111
2867 0.066875468213807
2868 0.07462571640377005
2869 0.062185992084958466
2870 0.05043837551378019
2871 0.04549227837600685
2872 0.05930978830670579
2873 0.05222732929703967
2874 0.05483412516966678
2875 0.056958106361862645
2876 0.051523541725514516
2877 0.04290055016115233
2878 0.04700013269223974
2879 0.043147288166905044
2880 0.0591916771941422
2881 0.06583709613885541
2882 0.06913907285949411
2883 0.07514425665773503
2884 0.0788947447206158
2885 0.08198306850029088
2886 0.08383296315917974
2887 0.08951846070162421
2888 0.08678267491075922
2889 0.09435898788557309
2890 0.09485038148722856
2891 0.10324575455422426
2892 0.10899540554479285
2893 0.10659827852652574
2894 0.10732362553522748
2895 0.10304549697369429
2896 0.09128461145996565
2897 0.10015673156814654
2898 0.09473293446662512
2899 0.09605977864979842
2900 0.08901835256786131
2901 0.09055826927795199
2902 0.10611941233150035
2903 0.11503908818980317
2904 0.10308054956014023
2905 0.10456884669903788
2906 0.11246642518743788
2907 0.10811209872741893
2908 0.13315984795611815
2909 0.14969186277332505
2910 0.15775987728316762
2911 0.16274900732521752
2912 0.17675514254091362
2913 0.16331761408820417
2914 0.15276851191812757
2915 0.15355616180959808
2916 0.1597064779482181
2917 0.16346566862857126
2918 0.1669995371877134
2919 0.1567300202756906
2920 0.14431686721914033
2921 0.15222102330904183
2922 0.1468808944768705
2923 0.1258841717824698
2924 0.14945704022428638
2925 0.12896086029015497
2926 0.10699350485938311
2927 0.12107433527464641
2928 0.1364266855439802
2929 0.12258134648821949
2930 0.11455499573922938
2931 0.10921984439690041
2932 0.12109471018538126
2933 0.12066317811106139
2934 0.10884775026685202
2935 0.11182019552557516
2936 0.11707014881402839
2937 0.11060360573972065
2938 0.09757831490412447
2939 0.08445050999248066
2940 0.09832481894035441
2941 0.08908791451136303
2942 0.11221822332545693
2943 0.11155393929266239
2944 0.10063022174249153
2945 0.10945366086579236
2946 0.11657278180588357
2947 0.12196949344203453
2948 0.12880934793231394
2949 0.12392069826899478
2950 0.12280281063182054
2951 0.10649523295062299
2952 0.13225798329120245
2953 0.13310765520722836
2954 0.1195242035913793
2955 0.13038999060348555
2956 0.12547765827017116
2957 0.12423990671774007
2958 0.13917761516867033
2959 0.1274022463227906
2960 0.13124837414647733
2961 0.13498408700257536
2962 0.10594221508922526
2963 0.10447239122273394
2964 0.10940055718418995
2965 0.11360624997650226
2966 0.1294749498222819
2967 0.11717154973647238
2968 0.11125413026325029
2969 0.11401882113627074
2970 0.12490265011738222
2971 0.14007705817192967
2972 0.13624916376676266
2973 0.14341149909277348
2974 0.14212675149040654
2975 0.15095210128769715
2976 0.14824403152416854
2977 0.14866243703188264
2978 0.146077375338644
2979 0.1431670670929343
2980 0.13855933320196823
2981 0.12813887554455813
2982 0.1288560178387884
2983 0.12084335100893079
2984 0.11534329769992888
2985 0.11702907579875163
2986 0.11925911269353123
2987 0.12482659187779213
2988 0.14006055339094217
2989 0.17046480170114603
2990 0.15659905389896797
2991 0.15172788239596927
2992 0.158535339246652
2993 0.16112697271216317
2994 0.15901856558154892
2995 0.1731158309521891
2996 0.16008858876132026
2997 0.1696876755440445
2998 0.17249915646075725
2999 0.16912023028645373
3000 0.16947694998591692
