# Supplementary material for: Achiral hard bananas assemble double-twist skyrmions and blue phases
Source: Nat Commun. 2024 Aug 8;15:6780. doi: 10.1038/s41467-024-50935-4 (PMC11310516; doi:10.1038/s41467-024-50935-4)
Supplement: Supplementary file 8 — Source Data [file 41467_2024_50935_MOESM8_ESM.zip › Source Data/Figure3/stderror_1.6.txt]

0.1     NaN
0.30000000000000004     0.01594949784579481
0.5     0.017281189650458967
0.7000000000000001      0.016913350164833675
0.9     0.01570938525152688
1.1     NaN
1.3     NaN
1.5     0.015918723816025843
1.7000000000000002      NaN
1.9000000000000001      0.014615447446247591
2.1     0.015247988187049597
2.3000000000000003      0.014867310537765192
2.5     0.013896887951679726
2.7     0.013908249308473203
2.9000000000000004      0.014305048641173886
3.1     0.013841890708752956
3.3000000000000003      0.013375926490337751
3.5     0.012748623896732918
3.7     0.012361850460260749
3.9000000000000004      0.012630267245261364
4.1000000000000005      0.011581900111043627
4.3     0.011584863816707907
4.5     0.011539969771895746
4.7     0.011265131565315514
4.9     0.010960665291183691
5.1000000000000005      0.010442253400287165
5.300000000000001       0.010445196278703146
5.5     0.00981933311010143
5.7     0.009407706999897897
5.9     0.009278275472623495
6.1000000000000005      0.009266375125360176
6.300000000000001       0.008722070250974146
6.5     0.008767622825318913
6.7     0.008128024494634466
6.9     0.007961394975882921
7.1000000000000005      0.007647941425429041
7.300000000000001       0.007488130418327309
7.5     0.007344427414560555
7.7     0.007100189735926743
7.9     0.0069698713079866135
8.1     0.007472659940101576
8.3     0.0065517257508928796
8.5     0.006558181901030634
8.700000000000001       0.006506784163787782
8.9     0.006397981605966494
9.1     0.006319375065023429
9.3     0.006105534111085253
9.5     0.006607135805389806
9.700000000000001       0.006592946649851804
9.9     0.0060258202023807635
10.100000000000001      0.006250034087186782
10.3    0.0062191548111295005
10.5    0.006989061824432537
10.700000000000001      0.006521087436174461
10.9    0.00659505979114815
11.100000000000001      0.006995701228123367
11.3    0.006700902543255315
11.5    0.006664217905004387
11.700000000000001      0.006903277827863526
11.9    0.006626174063354738
12.100000000000001      0.007223526250145655
12.3    0.007058833784435669
12.5    0.007364289064873478
12.700000000000001      0.0075059773509702655
12.9    0.007355364489013092
13.100000000000001      0.0071664184032843355
13.3    0.007387663762775219
13.5    0.007494204947038603
13.700000000000001      0.00735696164594951
13.9    0.007438334299239246
14.100000000000001      0.007791761599021602
14.3    0.007866764466065409
14.5    0.007890143492083631
14.700000000000001      0.007615816709085705
14.9    0.007831398723980323
15.100000000000001      0.00842206016296977
15.3    0.00837227035271333
15.5    0.007550373770237231
15.700000000000001      0.0083580612945541
15.9    0.007627717387094261
16.1    0.007694694813812631
16.3    0.008124847236204663
16.5    0.008541626856069696
16.7    0.008241145817630509
16.900000000000002      0.008310887955320343
17.1    0.008485361785668038
17.3    0.008043956098978967
17.5    0.00837857707611917
17.7    0.008190113477933258
17.900000000000002      0.007781592298507047
18.1    0.008016274712849136
18.3    0.008326734630676312
18.5    0.008047857038658382
18.7    0.00851468276124169
18.900000000000002      0.008339235453272855
19.1    0.008283216815305364
19.3    0.008431754741063861
19.5    0.008051191824364944
19.700000000000003      0.008260456644168154
19.900000000000002      0.007861843824229565
20.1    0.008011778246851899
20.3    0.00832169125392139
20.5    0.008033153403926793
20.700000000000003      0.007871584366767463
20.900000000000002      0.007788833536371871
21.1    0.007592728479501957
21.3    0.00781961666402407
21.5    0.007971129622961856
21.700000000000003      0.007747890329118117
21.900000000000002      0.007622331591394833
22.1    0.007864991070981231
22.3    0.007438783215540866
22.5    0.007814736918814387
22.700000000000003      0.007396438916892104
22.900000000000002      0.007670031239186522
23.1    0.007464942196916644
23.3    0.007259269709878181
23.5    0.0073247970312612775
23.700000000000003      0.006997089300822697
23.900000000000002      0.007277324276242784
24.1    0.0073257237651817705
24.3    0.007100057181070409
24.5    0.006995233464890572
24.700000000000003      0.007128718208312254
24.900000000000002      0.007089335857463528
25.1    0.007172887157702891
25.3    0.006789691283128122
25.5    0.00678855289812005
25.700000000000003      0.006877342232615618
25.900000000000002      0.00704724077203314
26.1    0.006696836790754183
26.3    0.006773970609495756
26.5    0.006926941448705405
26.700000000000003      0.006562815824813556
26.900000000000002      0.006512642868297473
27.1    0.006685440058554221
27.3    0.006569962524271718
27.5    0.006134089952744014
27.700000000000003      0.006429447955284081
27.900000000000002      0.006618441400406928
28.1    0.0062780910290737915
28.3    0.00627452787908738
28.5    0.0062687527936808
28.700000000000003      0.0062549855339054175
28.900000000000002      0.006318298867290613
29.1    0.005988606971525348
29.3    0.006383814601630924
29.5    0.006069299772783272
29.700000000000003      0.0062919103421224054
29.900000000000002      0.00595346182966136
