# Supplementary material for: Achiral hard bananas assemble double-twist skyrmions and blue phases
Source: Nat Commun. 2024 Aug 8;15:6780. doi: 10.1038/s41467-024-50935-4 (PMC11310516; doi:10.1038/s41467-024-50935-4)
Supplement: Supplementary file 8 — Source Data [file 41467_2024_50935_MOESM8_ESM.zip › Source Data/Figure3/stderror_1.6_blue.txt]

0.1     0.02338224748165563
0.30000000000000004     0.017992677087743488
0.5     0.015176265268603616
0.7000000000000001      0.012435310012616859
0.9     0.011653629389954115
1.1     0.011347371388259746
1.3     0.010357573842672507
1.5     0.009724025882492228
1.7000000000000002      0.009530676364229095
1.9000000000000001      0.008853582410731559
2.1     0.009188083257329982
2.3000000000000003      0.008552173125356761
2.5     0.00810516831499877
2.7     0.007635622642815858
2.9000000000000004      0.00736555340714137
3.1     0.007325256271094784
3.3000000000000003      0.006814954366650539
3.5     0.006842318415075282
3.7     0.006454647261349521
3.9000000000000004      0.005981025419842142
4.1000000000000005      0.005767712706283419
4.3     0.005639970011661523
4.5     0.005587762284512949
4.7     0.005135704625438828
4.9     0.005076778817098872
5.1000000000000005      0.004874354865120715
5.300000000000001       0.004660302970688704
5.5     0.004647725871220928
5.7     0.004356454695306961
5.9     0.004361098226380922
6.1000000000000005      0.004365864605710197
6.300000000000001       0.004307257859472409
6.5     0.00412685519855488
6.7     0.004062917261126406
6.9     0.004158999880593166
7.1000000000000005      0.0040169966121375265
7.300000000000001       0.0038841469021892072
7.5     0.003854783833101693
7.7     0.0037964786788714116
7.9     0.004007909019932562
8.1     0.003921594850671119
8.3     0.003785456275095708
8.5     0.004045944737979227
8.700000000000001       0.004159502024664115
8.9     0.0038928656211923416
9.1     0.0040453463308625995
9.3     0.004070860390207221
9.5     0.003907439527026509
9.700000000000001       0.00391220402430212
9.9     0.003757633711786941
10.100000000000001      0.003923892115806944
10.3    0.004021560482998659
10.5    0.003933335992412833
10.700000000000001      0.003868555705375734
10.9    0.0037447616419554043
11.100000000000001      0.003866364990406831
11.3    0.0038372167207004057
11.5    0.003754953248247226
11.700000000000001      0.003838284759252428
11.9    0.00380403484404734
12.100000000000001      0.0036767939685957134
12.3    0.00360832331277198
12.5    0.003792544087604812
12.700000000000001      0.0036989687170095485
12.9    0.003746170950928642
13.100000000000001      0.00352239935648435
13.3    0.0033564708185919714
13.5    0.003642099129122972
13.700000000000001      0.0035557181244521563
13.9    0.0034716523130189506
14.100000000000001      0.003506365244513726
14.3    0.0034296837632421325
14.5    0.0035345925363694363
14.700000000000001      0.0035610068125051806
14.9    0.0034672185123223584
15.100000000000001      0.0034165273963940646
15.3    0.003433219675050113
15.5    0.0034195564028663343
15.700000000000001      0.0032656509284442353
15.9    0.0033589197542999863
16.1    0.0035305020700032797
16.3    0.0032888865032848417
16.5    0.0034807407105030027
16.7    0.003358477380950277
16.900000000000002      0.003224452210118304
17.1    0.0033235830214917777
17.3    0.0033339915097178024
17.5    0.0033966424733281723
17.7    0.0035461413081633907
17.900000000000002      0.0033014158696031254
18.1    0.003417063836672699
18.3    0.0033102697736961013
18.5    0.0032389831031209306
18.7    0.003264905710815448
18.900000000000002      0.0032844716801923484
19.1    0.0033155797192919614
19.3    0.003318764234903423
19.5    0.003365865081213758
19.700000000000003      0.0033075942950894846
19.900000000000002      0.003445805636797933
20.1    0.0034064086522444807
20.3    0.003363731263137076
20.5    0.003314729291139723
20.700000000000003      0.0034656868523866824
20.900000000000002      0.00355126384552049
21.1    0.00351935829992517
21.3    0.003262375890828856
21.5    0.0033385149401572506
21.700000000000003      0.003450749910920321
21.900000000000002      0.0035663857459597723
22.1    0.00355847042520873
22.3    0.0034834450503996883
22.5    0.0034885005544392804
22.700000000000003      0.0035935147909044035
22.900000000000002      0.003525714074440493
23.1    0.0035628151765617934
23.3    0.003610980285742806
23.5    0.003504800850221878
23.700000000000003      0.0036437373810914
23.900000000000002      0.003608250723357753
24.1    0.003600638577561943
24.3    0.003595839379736889
24.5    0.00365832363397673
24.700000000000003      0.003589976972582778
24.900000000000002      0.003677638102177601
25.1    0.0036280184475426715
25.3    0.0036410059651873564
25.5    0.003588203962716979
25.700000000000003      0.0035428187388664733
25.900000000000002      0.003596240732012863
26.1    0.0035827000050009184
26.3    0.003525298245771514
26.5    0.0033907669237511332
26.700000000000003      0.003602642939600505
26.900000000000002      0.003627823647321106
27.1    0.0033865964382853095
27.3    0.0034937787757377825
27.5    0.003477319233567023
27.700000000000003      0.0033391264515699117
27.900000000000002      0.0034658322870578903
28.1    0.003463782221451745
28.3    0.003558455443069538
28.5    0.0035339836218594724
28.700000000000003      0.0034803674301137006
28.900000000000002      0.0034631087895592477
29.1    0.0035395949940443113
29.3    0.003196125113113286
29.5    0.0033985608905286796
29.700000000000003      0.003435075423401449
29.900000000000002      0.0034888297614631583
