# Supplementary material for: Achiral hard bananas assemble double-twist skyrmions and blue phases
Source: Nat Commun. 2024 Aug 8;15:6780. doi: 10.1038/s41467-024-50935-4 (PMC11310516; doi:10.1038/s41467-024-50935-4)
Supplement: Supplementary file 8 — Source Data [file 41467_2024_50935_MOESM8_ESM.zip › Source Data/Figure3/stderror_1.2.txt]

0.1     NaN
0.30000000000000004     NaN
0.5     NaN
0.7000000000000001      0.013089693511878046
0.9     NaN
1.1     0.010649402170388973
1.3     0.010688770735740491
1.5     0.010138207869819792
1.7000000000000002      0.00950281399352235
1.9000000000000001      0.009470167518565862
2.1     0.0095420546046682
2.3000000000000003      0.008763374138415858
2.5     0.008965109821614562
2.7     0.008503845690612093
2.9000000000000004      0.008632154435429237
3.1     0.00848067076197137
3.3000000000000003      0.008619503159012852
3.5     0.0090301298905201
3.7     0.008049455125764519
3.9000000000000004      0.007965112114199667
4.1000000000000005      0.007993804594212287
4.3     0.00743821554740109
4.5     0.0070787071920621345
4.7     0.007301073143785744
4.9     0.007273161703398678
5.1000000000000005      0.007179787389739278
5.300000000000001       0.007123237709685773
5.5     0.006958693180312944
5.7     0.006207472650665944
5.9     0.006623999359002113
6.1000000000000005      0.006222474194766336
6.300000000000001       0.006577708083106628
6.5     0.005896472853232968
6.7     0.00587685666025277
6.9     0.005815605187515826
7.1000000000000005      0.005802598938815721
7.300000000000001       0.00553048817528762
7.5     0.005651610109548841
7.7     0.005193979440907308
7.9     0.005398323534005676
8.1     0.005126156209992336
8.3     0.005213733523978189
8.5     0.004987263855880498
8.700000000000001       0.004827348928255354
8.9     0.004634387368609586
9.1     0.004800862857255316
9.3     0.004579470140864367
9.5     0.004732833258232251
9.700000000000001       0.0042830937542053735
9.9     0.004453971958918798
10.100000000000001      0.004386221357745359
10.3    0.00446347440911445
10.5    0.004467560138439737
10.700000000000001      0.004376525972433268
10.9    0.004290557009641626
11.100000000000001      0.004467504716823198
11.3    0.004342464095405668
11.5    0.004065640183095321
11.700000000000001      0.004244872920840362
11.9    0.004207291850273997
12.100000000000001      0.004160245954364398
12.3    0.004328809257516864
12.5    0.004071060236161598
12.700000000000001      0.004011097204496102
12.9    0.003930077884307026
13.100000000000001      0.004145312926427025
13.3    0.004335944125912067
13.5    0.004040896775012746
13.700000000000001      0.0038472581317971297
13.9    0.003974891507276862
14.100000000000001      0.003943192629894546
14.3    0.003992349224363569
14.5    0.0040546908573874645
14.700000000000001      0.0038058431977963975
14.9    0.004015946944725925
15.100000000000001      0.003800274452140042
15.3    0.003956088275976629
15.5    0.004023386363899091
15.700000000000001      0.003956422698822451
15.9    0.0038368126041473712
16.1    0.0040907291294381325
16.3    0.003975116899737804
16.5    0.003974882433218331
16.7    0.00402550039544349
16.900000000000002      0.003941473939447643
17.1    0.0041575497015301985
17.3    0.003935077858170588
17.5    0.0041275779050619285
17.7    0.004044705351572551
17.900000000000002      0.003953925568509937
18.1    0.004167381414399896
18.3    0.004221100627997754
18.5    0.00415227548596304
18.7    0.0039838499022833325
18.900000000000002      0.004114617756074496
19.1    0.004284872822226194
19.3    0.004220086222724672
19.5    0.004225511578649995
19.700000000000003      0.004217334612752137
19.900000000000002      0.0043141726615619725
20.1    0.0042560126971076
20.3    0.004210903848642473
20.5    0.00435173444698685
20.700000000000003      0.004203725564172452
20.900000000000002      0.004277665076909375
21.1    0.004472457469916181
21.3    0.004092295714258775
21.5    0.004104500709921902
21.700000000000003      0.004018322861508379
21.900000000000002      0.004258617003937533
22.1    0.004176888664964747
22.3    0.0041605445300397
22.5    0.004254414743132005
22.700000000000003      0.003948756396879941
22.900000000000002      0.0040821762294139755
23.1    0.004284003540801312
23.3    0.004114053808479739
23.5    0.004313752184394587
23.700000000000003      0.0040199901360987765
23.900000000000002      0.003865789837410598
24.1    0.0041622339231126545
24.3    0.003993547621223165
24.5    0.004294825116332306
24.700000000000003      0.003890503278595582
24.900000000000002      0.004033070918115223
25.1    0.0040912872847009415
25.3    0.004115835683257251
25.5    0.004251954840823002
25.700000000000003      0.003945313381435731
25.900000000000002      0.004137887666650907
26.1    0.004190796578999593
26.3    0.004307190180617571
26.5    0.0040065837710247555
26.700000000000003      0.003984251675644036
26.900000000000002      0.004240376125919785
27.1    0.0038995263289861946
27.3    0.003725559956896376
27.5    0.004024609174785191
27.700000000000003      0.004004488595768016
27.900000000000002      0.003929311537942183
28.1    0.003960247419721809
28.3    0.004114116171528471
28.5    0.0039669630077139445
28.700000000000003      0.003977363933727591
28.900000000000002      0.0038123174291838317
29.1    0.0037417617545208526
29.3    0.0039345956200071575
29.5    0.0038119688637555994
29.700000000000003      0.003882333363758605
29.900000000000002      0.003861649389524658 
