# Supplementary material for: Achiral hard bananas assemble double-twist skyrmions and blue phases
Source: Nat Commun. 2024 Aug 8;15:6780. doi: 10.1038/s41467-024-50935-4 (PMC11310516; doi:10.1038/s41467-024-50935-4)
Supplement: Supplementary file 8 — Source Data [file 41467_2024_50935_MOESM8_ESM.zip › Source Data/Figure3/stderror_1.3.txt]

0.1     0.012882104638875633
0.30000000000000004     NaN
0.5     NaN
0.7000000000000001      0.012238005934060374
0.9     0.01306523456569642
1.1     0.013483450251498962
1.3     NaN
1.5     NaN
1.7000000000000002      0.01178474821101628
1.9000000000000001      0.011961331201584975
2.1     NaN
2.3000000000000003      0.011501803625158524
2.5     0.01137568384008487
2.7     0.011699410407544741
2.9000000000000004      0.011243134324970958
3.1     0.010781503926175792
3.3000000000000003      0.01110843636059469
3.5     0.011084607274855785
3.7     0.010564621432223016
3.9000000000000004      0.010920916432283384
4.1000000000000005      0.010593200022046136
4.3     0.01018296339514826
4.5     0.010767058284735027
4.7     0.010035221808379803
4.9     0.010411499144631286
5.1000000000000005      0.009765417106808009
5.300000000000001       NaN
5.5     0.009596582918747688
5.7     0.009499599303388688
5.9     0.009086970948533475
6.1000000000000005      0.009154249640884286
6.300000000000001       0.008408497581327747
6.5     0.00849570843744126
6.7     0.008179806140157288
6.9     0.00860971532645994
7.1000000000000005      0.007648661844094931
7.300000000000001       0.007850612885374652
7.5     0.007647704243054273
7.7     0.007477047873078117
7.9     0.007259645290999572
8.1     0.00685293595695014
8.3     0.007204352215217777
8.5     0.007015391243607046
8.700000000000001       0.007008781556268314
8.9     0.006416050407225722
9.1     0.006465889421730742
9.3     0.0062888744068409184
9.5     0.0062780399648309955
9.700000000000001       0.005911672933655573
9.9     0.005997408325363928
10.100000000000001      0.006154553457050704
10.3    0.00591844358767932
10.5    0.005779452928052151
10.700000000000001      0.005481485318515232
10.9    0.005821695218333988
11.100000000000001      0.00566254959947121
11.3    0.0051769446714238256
11.5    0.005030449617709923
11.700000000000001      0.0051985537029884225
11.9    0.005182627425604401
12.100000000000001      0.004913988528069057
12.3    0.004805620083880176
12.5    0.005230081866639408
12.700000000000001      0.0049550284077606935
12.9    0.004963344053525091
13.100000000000001      0.004784936621550444
13.3    0.004764722271841379
13.5    0.004976830046033414
13.700000000000001      0.004637695263350365
13.9    0.005025032632887011
14.100000000000001      0.004791940211161369
14.3    0.005126765865549153
14.5    0.004693856953058993
14.700000000000001      0.00500922682528051
14.9    0.00525052057151237
15.100000000000001      0.005092071763688973
15.3    0.00485846734112151
15.5    0.005137195007193577
15.700000000000001      0.005236990044700186
15.9    0.005248720541922846
16.1    0.005316398413941678
16.3    0.005281523595168413
16.5    0.005279652167612059
16.7    0.005400029825656622
16.900000000000002      0.005318945190105383
17.1    0.005511086197964004
17.3    0.00578619269008089
17.5    0.005519936192185896
17.7    0.005660311841918463
17.900000000000002      0.005603725502362174
18.1    0.005452255310384973
18.3    0.00565312855482901
18.5    0.005567966061060833
18.7    0.005787830320365282
18.900000000000002      0.0057123915495501795
19.1    0.005990838703525153
19.3    0.00592784782719742
19.5    0.005675346569289942
19.700000000000003      0.006168915366231845
19.900000000000002      0.005910974030321035
20.1    0.005779811175802074
20.3    0.005918949189635273
20.5    0.006056898965210915
20.700000000000003      0.005729810819634791
20.900000000000002      0.006154556536282286
21.1    0.005533630227897082
21.3    0.005835650641170008
21.5    0.005690455416767217
21.700000000000003      0.006050454235357467
21.900000000000002      0.005959381352988347
22.1    0.0058874443904835105
22.3    0.005822802181642262
22.5    0.00576954894810482
22.700000000000003      0.005795764524939031
22.900000000000002      0.005910302347988082
23.1    0.005726664465607727
23.3    0.006028845115776483
23.5    0.005761432201872386
23.700000000000003      0.005987127757629424
23.900000000000002      0.005824454212671506
24.1    0.005674582790014311
24.3    0.005814134690026675
24.5    0.00580815857189448
24.700000000000003      0.005648649853864626
24.900000000000002      0.005822092239653986
25.1    0.00567158318417406
25.3    0.0057154491864732085
25.5    0.005716331874022001
25.700000000000003      0.005953403755370582
25.900000000000002      0.00568791973550265
26.1    0.005642664075385472
26.3    0.005713561080227214
26.5    0.005855394851529981
26.700000000000003      0.005533125385872581
26.900000000000002      0.0056942703902938
27.1    0.00547115932184028
27.3    0.005678293639935966
27.5    0.0055923694689579235
27.700000000000003      0.005702329635447741
27.900000000000002      0.005633535647475598
28.1    0.005798298740375499
28.3    0.0056136088751343035
28.5    0.005462330522489098
28.700000000000003      0.005747567258083046
28.900000000000002      0.0056518400842024245
29.1    0.005660252914430222
29.3    0.005582705507229249
29.5    0.005625107031874975
29.700000000000003      0.0058645215327578475
29.900000000000002      0.005362254209319184
