# Supplementary material for: Achiral hard bananas assemble double-twist skyrmions and blue phases
Source: Nat Commun. 2024 Aug 8;15:6780. doi: 10.1038/s41467-024-50935-4 (PMC11310516; doi:10.1038/s41467-024-50935-4)
Supplement: Supplementary file 8 — Source Data [file 41467_2024_50935_MOESM8_ESM.zip › Source Data/Figure3/mean_1.3.txt]

0.1	1.4257693908678908
0.30000000000000004	NaN
0.5	NaN
0.7000000000000001	1.4354901727463767
0.9	1.4102330326610668
1.1	1.354205635398788
1.3	NaN
1.5	NaN
1.7000000000000002	1.268752059564898
1.9000000000000001	1.250195405318837
2.1	NaN
2.3000000000000003	1.1661479541176967
2.5	1.1163565792098247
2.7	1.0797833855866725
2.9000000000000004	1.032322112913579
3.1	0.9796762866073105
3.3000000000000003	0.9488979175985786
3.5	0.8927909831809346
3.7	0.8341752869460325
3.9000000000000004	0.8066697682300832
4.1000000000000005	0.7498032216638604
4.3	0.6891744840241253
4.5	0.6594444398670255
4.7	0.5920660650398046
4.9	0.5680632149899043
5.1000000000000005	0.5110087978371621
5.300000000000001	NaN
5.5	0.40524884454470994
5.7	0.358989403475481
5.9	0.3142758058523385
6.1000000000000005	0.2561855632386666
6.300000000000001	0.2273958926716707
6.5	0.16210226009276218
6.7	0.11473380158394275
6.9	0.07267126459742455
7.1000000000000005	0.03644682043241078
7.300000000000001	-0.018004689722570355
7.5	-0.06659967074510681
7.7	-0.10332291640774044
7.9	-0.14511262781028597
8.1	-0.19352637571456396
8.3	-0.21726433052510072
8.5	-0.2645228080007135
8.700000000000001	-0.3017680891067058
8.9	-0.3477187359737256
9.1	-0.3752259677549269
9.3	-0.41317813804333514
9.5	-0.44502385082986173
9.700000000000001	-0.46885720397589636
9.9	-0.4962869609295865
10.100000000000001	-0.5147426478924063
10.3	-0.5326591887702767
10.5	-0.565109028961674
10.700000000000001	-0.5800649316621187
10.9	-0.5922487897216017
11.100000000000001	-0.6123475521141781
11.3	-0.6285906506625609
11.5	-0.6511386872966376
11.700000000000001	-0.662585445303761
11.9	-0.6622802536548268
12.100000000000001	-0.677920490554874
12.3	-0.6775505696889915
12.5	-0.6841714777461518
12.700000000000001	-0.6908240374652239
12.9	-0.6898420369068404
13.100000000000001	-0.6848466116153947
13.3	-0.6833633472325542
13.5	-0.6874396270734746
13.700000000000001	-0.6883446701000469
13.9	-0.6861408135884671
14.100000000000001	-0.6749458882497916
14.3	-0.6655482308764593
14.5	-0.6622599723789123
14.700000000000001	-0.6497799530381567
14.9	-0.6383676154674335
15.100000000000001	-0.6284156856265927
15.3	-0.6227790263402868
15.5	-0.6105806159878987
15.700000000000001	-0.6074900167793155
15.9	-0.5853602393645055
16.1	-0.573592962154738
16.3	-0.5524640503225795
16.5	-0.5482081731091389
16.7	-0.5265520344653641
16.900000000000002	-0.5193924514264333
17.1	-0.5145680807326115
17.3	-0.48653125436789263
17.5	-0.46561765843585495
17.7	-0.4622040818067564
17.900000000000002	-0.44820071559755675
18.1	-0.43189474476471235
18.3	-0.41614665880476476
18.5	-0.4167562937040463
18.7	-0.38778057942234556
18.900000000000002	-0.3900344315953413
19.1	-0.36474375585500823
19.3	-0.35271542992192995
19.5	-0.35836754627191775
19.700000000000003	-0.3367228357400343
19.900000000000002	-0.33195602141872343
20.1	-0.3149730017195961
20.3	-0.3063747931041598
20.5	-0.29750497863887376
20.700000000000003	-0.2956715387848728
20.900000000000002	-0.27182184211359794
21.1	-0.2730942714994853
21.3	-0.2534078223413806
21.5	-0.2657210302063843
21.700000000000003	-0.24381183967698064
21.900000000000002	-0.2426367277447313
22.1	-0.23890413264300658
22.3	-0.2342650109310283
22.5	-0.229926679104018
22.700000000000003	-0.22576666350274593
22.900000000000002	-0.2147561069923757
23.1	-0.20770726150436275
23.3	-0.20260419022198503
23.5	-0.20904836395809695
23.700000000000003	-0.2138351115009038
23.900000000000002	-0.1855956520510389
24.1	-0.19912003465629052
24.3	-0.20110096137965322
24.5	-0.19747805952934303
24.700000000000003	-0.19858082488140763
24.900000000000002	-0.1911434543143897
25.1	-0.18973926647884076
25.3	-0.18645041910273155
25.5	-0.18689923141045575
25.700000000000003	-0.19524061806956666
25.900000000000002	-0.19025185550922144
26.1	-0.19950140067606661
26.3	-0.1919728621177375
26.5	-0.2058141165252672
26.700000000000003	-0.19354245862653224
26.900000000000002	-0.19400094399385182
27.1	-0.2034244313062372
27.3	-0.19652654918489376
27.5	-0.19506694340572597
27.700000000000003	-0.18513636110395937
27.900000000000002	-0.21350273891304644
28.1	-0.20903802442049563
28.3	-0.2121041618214492
28.5	-0.2190919168171735
28.700000000000003	-0.21470346794812983
28.900000000000002	-0.2154353914183549
29.1	-0.2218379007293699
29.3	-0.2176921493408979
29.5	-0.2251758396498898
29.700000000000003	-0.22310276430683804
29.900000000000002	-0.23087367756279323
