# Supplementary material for: Achiral hard bananas assemble double-twist skyrmions and blue phases
Source: Nat Commun. 2024 Aug 8;15:6780. doi: 10.1038/s41467-024-50935-4 (PMC11310516; doi:10.1038/s41467-024-50935-4)
Supplement: Supplementary file 8 — Source Data [file 41467_2024_50935_MOESM8_ESM.zip › Source Data/Figure3/mean_1.2.txt]

0.1	NaN
0.30000000000000004	NaN
0.5	NaN
0.7000000000000001	1.3039162273648166
0.9	NaN
1.1	1.3168143121185154
1.3	1.2659688751428053
1.5	1.2320009042807056
1.7000000000000002	1.1964339884202049
1.9000000000000001	1.1963494904186223
2.1	1.1639495744329094
2.3000000000000003	1.126097041477891
2.5	1.0895105970570154
2.7	1.0745978722039817
2.9000000000000004	1.026493571850004
3.1	0.986665945768026
3.3000000000000003	0.9311901077301296
3.5	0.8817121261827717
3.7	0.8828274248636562
3.9000000000000004	0.8168341997651603
4.1000000000000005	0.7841285143637196
4.3	0.7351257576313637
4.5	0.7289939839849062
4.7	0.6517371291785862
4.9	0.6137671413407614
5.1000000000000005	0.5636673683620816
5.300000000000001	0.5218773049189794
5.5	0.48093664066597364
5.7	0.4472267505792898
5.9	0.4010759554108281
6.1000000000000005	0.3434806319361012
6.300000000000001	0.3187768479145205
6.5	0.25725729453050894
6.7	0.2315515892302685
6.9	0.18106169805917807
7.1000000000000005	0.15452297623005112
7.300000000000001	0.09968540023058065
7.5	0.07129613888535456
7.7	0.03376570806530968
7.9	-0.021292621344043826
8.1	-0.04416807106439969
8.3	-0.08333546580170684
8.5	-0.11450535576139448
8.700000000000001	-0.15749037037443914
8.9	-0.18971200955764222
9.1	-0.21270506970134942
9.3	-0.24985864832200647
9.5	-0.2909897324486257
9.700000000000001	-0.3153053460328314
9.9	-0.3318061025008225
10.100000000000001	-0.36861917337150135
10.3	-0.3898358935473419
10.5	-0.4036387140268839
10.700000000000001	-0.43804960676187343
10.9	-0.4610590715219931
11.100000000000001	-0.4846465661785681
11.3	-0.510901633718687
11.5	-0.5334914802876948
11.700000000000001	-0.5370670303114641
11.9	-0.546583220058177
12.100000000000001	-0.5644897397515656
12.3	-0.5797254156985162
12.5	-0.5910288920078626
12.700000000000001	-0.6120030339504781
12.9	-0.6182395113932126
13.100000000000001	-0.618969625344879
13.3	-0.6370914675953149
13.5	-0.6419824244388829
13.700000000000001	-0.6460818052858409
13.9	-0.6577942118413985
14.100000000000001	-0.6617695070683081
14.3	-0.6663558140358822
14.5	-0.6574893585893944
14.700000000000001	-0.6649021871382506
14.9	-0.6598453530418473
15.100000000000001	-0.6634976683550371
15.3	-0.6629227422286964
15.5	-0.6617863888787371
15.700000000000001	-0.6499013417885706
15.9	-0.6436172600172371
16.1	-0.6414155095336965
16.3	-0.6410790292308992
16.5	-0.6302454719084682
16.7	-0.6267249115166628
16.900000000000002	-0.6250489569936051
17.1	-0.614511140591045
17.3	-0.6041144517947528
17.5	-0.5965320298359107
17.7	-0.5931490288203979
17.900000000000002	-0.5743605169179803
18.1	-0.5592730677201325
18.3	-0.5466448894058274
18.5	-0.5440802779046536
18.7	-0.534118946867057
18.900000000000002	-0.522218147778179
19.1	-0.5078513141652531
19.3	-0.5012838280246792
19.5	-0.4808818252215564
19.700000000000003	-0.47254040214206544
19.900000000000002	-0.4656637834187593
20.1	-0.44729902845275565
20.3	-0.44445266612821605
20.5	-0.42859330150624997
20.700000000000003	-0.41293587728281456
20.900000000000002	-0.41013184854739393
21.1	-0.396741360042893
21.3	-0.38320458630109144
21.5	-0.3745026204680293
21.700000000000003	-0.37931120843919464
21.900000000000002	-0.35254349690777426
22.1	-0.34715030223582494
22.3	-0.3364412926980167
22.5	-0.3313248325541562
22.700000000000003	-0.3237787672744691
22.900000000000002	-0.3088903143863599
23.1	-0.3054639645779228
23.3	-0.29701777604053414
23.5	-0.2844952802939805
23.700000000000003	-0.29099056065397527
23.900000000000002	-0.27078483734483755
24.1	-0.2672615127317297
24.3	-0.25730055237774674
24.5	-0.25800482080442955
24.700000000000003	-0.23570240930369868
24.900000000000002	-0.24336098158155484
25.1	-0.2256197825892067
25.3	-0.23127302767155056
25.5	-0.22373967222530472
25.700000000000003	-0.22056169138699236
25.900000000000002	-0.20735019947830302
26.1	-0.19969534482194015
26.3	-0.2066851112550201
26.5	-0.2043381128476648
26.700000000000003	-0.19572351733076468
26.900000000000002	-0.19679488445590507
27.1	-0.18932897565561493
27.3	-0.1848987893605225
27.5	-0.19301009495591673
27.700000000000003	-0.17691766583968857
27.900000000000002	-0.18627856236888796
28.1	-0.1812392723470408
28.3	-0.18341476661829517
28.5	-0.1712379631562996
28.700000000000003	-0.17067397670823806
28.900000000000002	-0.17034432966128493
29.1	-0.1652959975547706
29.3	-0.1676422340167311
29.5	-0.1649194590611055
29.700000000000003	-0.16787570583668926
29.900000000000002	-0.16421995711267506
