# Supplementary material for: Achiral hard bananas assemble double-twist skyrmions and blue phases
Source: Nat Commun. 2024 Aug 8;15:6780. doi: 10.1038/s41467-024-50935-4 (PMC11310516; doi:10.1038/s41467-024-50935-4)
Supplement: Supplementary file 8 — Source Data [file 41467_2024_50935_MOESM8_ESM.zip › Source Data/Figure3/mean_1.6_blue.txt]

0.1	1.1306930245482276
0.30000000000000004	NaN
0.5	1.0968624142656085
0.7000000000000001	1.0815127573038392
0.9	1.0790817874053935
1.1	1.0272272669302656
1.3	0.9950164979173403
1.5	0.9625282519566382
1.7000000000000002	0.9332269190026986
1.9000000000000001	0.8845711089016086
2.1	0.8342360035487837
2.3000000000000003	0.8066691613834438
2.5	0.7368250818716459
2.7	0.6718252573468075
2.9000000000000004	0.6195294350035787
3.1	0.5700218939564823
3.3000000000000003	0.4945672840387091
3.5	0.43729977894053473
3.7	0.37517229927416923
3.9000000000000004	0.31905534499155597
4.1000000000000005	0.2541112966066889
4.3	0.19544609187946
4.5	0.1319807449259024
4.7	0.06721034761261734
4.9	0.006337164135063674
5.1000000000000005	-0.05212792565208391
5.300000000000001	-0.10840920039610578
5.5	-0.15308329441405777
5.7	-0.2174833188538642
5.9	-0.26496895024216066
6.1000000000000005	-0.314762243950304
6.300000000000001	-0.3661853876244049
6.5	-0.405077347349424
6.7	-0.4529765319085609
6.9	-0.4797096656565294
7.1000000000000005	-0.5152502066587142
7.300000000000001	-0.5452876452864335
7.5	-0.5759748601366272
7.7	-0.6081630122700087
7.9	-0.6203895849066273
8.1	-0.6421628395807881
8.3	-0.6568878310497122
8.5	-0.668223685511708
8.700000000000001	-0.6838476583876355
8.9	-0.6843311585800148
9.1	-0.6881109870201337
9.3	-0.687602051932339
9.5	-0.6886688056630311
9.700000000000001	-0.6766698418306938
9.9	-0.6745184675121597
10.100000000000001	-0.662174536446704
10.3	-0.6528898971589875
10.5	-0.638369679728978
10.700000000000001	-0.6319649689582892
10.9	-0.6104237097855634
11.100000000000001	-0.5910269890723548
11.3	-0.5775339886028186
11.5	-0.5543463699200929
11.700000000000001	-0.5349961185307588
11.9	-0.5126894786534204
12.100000000000001	-0.49079330093129375
12.3	-0.47392408384845786
12.5	-0.4490054452864145
12.700000000000001	-0.42633541154348786
12.9	-0.40544473549220117
13.100000000000001	-0.3854547038819775
13.3	-0.3670048748433937
13.5	-0.3451899329068441
13.700000000000001	-0.3192882063005995
13.9	-0.30998257256524747
14.100000000000001	-0.2790720606163777
14.3	-0.2693422476831741
14.5	-0.24624256872725472
14.700000000000001	-0.23461931370808997
14.9	-0.2040727482903003
15.100000000000001	-0.19484055283075222
15.3	-0.17696896321351566
15.5	-0.1714112784605627
15.700000000000001	-0.15348008001139343
15.9	-0.13908901801429358
16.1	-0.12191472487168928
16.3	-0.1139777366135949
16.5	-0.10596094492328798
16.7	-0.09134830677767546
16.900000000000002	-0.07528179330857863
17.1	-0.07314068379874727
17.3	-0.05910227201553461
17.5	-0.05416378649596497
17.7	-0.048334049737782415
17.900000000000002	-0.04696668816748096
18.1	-0.0322309720409439
18.3	-0.02536379353553326
18.5	-0.025351759340984444
18.7	-0.021639685000142808
18.900000000000002	-0.008079504471608481
19.1	-0.007716966639607481
19.3	-0.0037621586044714233
19.5	0.005503857162250996
19.700000000000003	0.007241755873516343
19.900000000000002	0.012648333845461383
20.1	0.011873463117898391
20.3	0.022118052437537002
20.5	0.01657253357921831
20.700000000000003	0.012707548951142171
20.900000000000002	0.01667889084404777
21.1	0.016661611196895066
21.3	0.013765470472907888
21.5	0.020205691780732376
21.700000000000003	0.01257503108545114
21.900000000000002	0.022185703050219212
22.1	0.013943374683839117
22.3	0.016916041441179825
22.5	0.01424856209449756
22.700000000000003	0.012142163441421711
22.900000000000002	0.013571333750677018
23.1	0.010759343542954443
23.3	0.009647564537793064
23.5	0.010897187902456133
23.700000000000003	0.00300657317340556
23.900000000000002	0.007350075903719818
24.1	0.002006374744695597
24.3	0.007875278010460385
24.5	-0.0024507307498240374
24.700000000000003	0.009490884770978014
24.900000000000002	0.008737057364901133
25.1	-0.0016817121238503286
25.3	0.002570415878722618
25.5	-0.0006240047934795846
25.700000000000003	-0.0022104734425471774
25.900000000000002	-0.00024850096605524103
26.1	0.0012006777673677518
26.3	-0.0043941811234449206
26.5	-0.008869321444662338
26.700000000000003	-0.009843010128885664
26.900000000000002	-0.006574116637001961
27.1	-0.01333519025030552
27.3	-0.021500898008772557
27.5	-0.018236273345075705
27.700000000000003	-0.02362184531029331
27.900000000000002	-0.018683786741377512
28.1	-0.023361786361302962
28.3	-0.02595442625469098
28.5	-0.03186192315882284
28.700000000000003	-0.02268152077204695
28.900000000000002	-0.026430773576212947
29.1	-0.03166560140417586
29.3	-0.0346121005581967
29.5	-0.033246141650255946
29.700000000000003	-0.031810757976311846
29.900000000000002	-0.03576149221111039
