# Supplementary material for: Achiral hard bananas assemble double-twist skyrmions and blue phases
Source: Nat Commun. 2024 Aug 8;15:6780. doi: 10.1038/s41467-024-50935-4 (PMC11310516; doi:10.1038/s41467-024-50935-4)
Supplement: Supplementary file 8 — Source Data [file 41467_2024_50935_MOESM8_ESM.zip › Source Data/Figure3/mean_1.6.txt]

0.1	NaN
0.30000000000000004	1.2487133738489125
0.5	1.220041118593321
0.7000000000000001	1.2107887490724751
0.9	1.165863533592416
1.1	NaN
1.3	NaN
1.5	1.074537063149385
1.7000000000000002	NaN
1.9000000000000001	0.9777932021905632
2.1	0.8952835421701592
2.3000000000000003	0.835729233837412
2.5	0.8035153061264817
2.7	0.726536341023893
2.9000000000000004	0.6976463046821773
3.1	0.6110980123638813
3.3000000000000003	0.5845068746466953
3.5	0.507739308146858
3.7	0.45762669466439193
3.9000000000000004	0.37190949076562396
4.1000000000000005	0.34699062871111797
4.3	0.28935891947323156
4.5	0.20769465480321153
4.7	0.1381718513794861
4.9	0.10615588730301843
5.1000000000000005	0.04653762540385204
5.300000000000001	-0.025814205498699463
5.5	-0.057799382107410986
5.7	-0.1130961221404191
5.9	-0.1742025604287655
6.1000000000000005	-0.22691208443188798
6.300000000000001	-0.2735296198981294
6.5	-0.3124509437638775
6.7	-0.3535473233661622
6.9	-0.39303867430694617
7.1000000000000005	-0.4322533861357803
7.300000000000001	-0.46403920754099826
7.5	-0.5029590445958604
7.7	-0.5247528043038221
7.9	-0.5531414152944546
8.1	-0.567108064055186
8.3	-0.6015110125678647
8.5	-0.6189389054855358
8.700000000000001	-0.6384272711613638
8.9	-0.6478922530765703
9.1	-0.6636606909837108
9.3	-0.6709143886571702
9.5	-0.6722637161631313
9.700000000000001	-0.6716792271397025
9.9	-0.681287855505299
10.100000000000001	-0.6853718283898391
10.3	-0.6754279822222213
10.5	-0.6623445958022592
10.700000000000001	-0.6680267940657654
10.9	-0.6730726079729816
11.100000000000001	-0.6562267023820921
11.3	-0.6526890055042577
11.5	-0.6426310128686494
11.700000000000001	-0.6282735446298999
11.9	-0.6265035117264942
12.100000000000001	-0.6059345513705316
12.3	-0.6005801291624111
12.5	-0.5817744382391241
12.700000000000001	-0.5768976027010264
12.9	-0.5444779974955837
13.100000000000001	-0.5400486366370373
13.3	-0.5261433586778039
13.5	-0.5163671701062179
13.700000000000001	-0.5029977475039982
13.9	-0.48128197517495813
14.100000000000001	-0.48021973342024965
14.3	-0.4508485628475121
14.5	-0.43965292145820645
14.700000000000001	-0.4297280179500897
14.9	-0.40596189359410145
15.100000000000001	-0.3949924510359825
15.3	-0.3732257911345273
15.5	-0.37775619511104097
15.700000000000001	-0.3594721712338662
15.9	-0.3464776360093488
16.1	-0.3510276729383568
16.3	-0.3178934599783409
16.5	-0.3061453836227963
16.7	-0.29813221658366024
16.900000000000002	-0.28271493090082994
17.1	-0.25998803610100074
17.3	-0.2642781221934365
17.5	-0.2608497881794543
17.7	-0.2387211376049548
17.900000000000002	-0.24695490692123603
18.1	-0.24038661230366748
18.3	-0.2242153446938303
18.5	-0.21977601993220486
18.7	-0.19688657522576614
18.900000000000002	-0.21161066936820838
19.1	-0.19651465790428158
19.3	-0.20618671081810366
19.5	-0.1907173630958827
19.700000000000003	-0.20089723738463602
19.900000000000002	-0.19049146974069772
20.1	-0.1851701842421232
20.3	-0.19476321547196052
20.5	-0.18335433403801876
20.700000000000003	-0.1866878371571792
20.900000000000002	-0.1758040695760242
21.1	-0.1850524792675532
21.3	-0.17865548600268272
21.5	-0.1688172442126157
21.700000000000003	-0.1875227661028924
21.900000000000002	-0.18828834943427017
22.1	-0.20264145301032213
22.3	-0.19389269398459746
22.5	-0.20455240867347418
22.700000000000003	-0.19727193894772782
22.900000000000002	-0.20087235843742215
23.1	-0.22200050975517518
23.3	-0.21917932474851737
23.5	-0.2140504519780555
23.700000000000003	-0.22704057724589932
23.900000000000002	-0.22556581074119586
24.1	-0.23922924679195695
24.3	-0.23835600968789528
24.5	-0.24338421209809125
24.700000000000003	-0.2488642326982869
24.900000000000002	-0.25010661463730405
25.1	-0.2564398941792099
25.3	-0.26773772791174283
25.5	-0.26502070957980534
25.700000000000003	-0.27587968528660584
25.900000000000002	-0.2687654912591501
26.1	-0.2802375561324085
26.3	-0.2825295047892806
26.5	-0.2948585662955895
26.700000000000003	-0.298568225145194
26.900000000000002	-0.3039320337896228
27.1	-0.3084591526800741
27.3	-0.3101348221154949
27.5	-0.3090247562735274
27.700000000000003	-0.29993915608476945
27.900000000000002	-0.30897307107150745
28.1	-0.31583437284163535
28.3	-0.31316441262131806
28.5	-0.32113468513573423
28.700000000000003	-0.3114846394726548
28.900000000000002	-0.32503614759036364
29.1	-0.3178383736072358
29.3	-0.315926671943209
29.5	-0.3133447166801931
29.700000000000003	-0.31204214288158594
29.900000000000002	-0.30871967067229505
