# Supplementary material for: Achiral hard bananas assemble double-twist skyrmions and blue phases
Source: Nat Commun. 2024 Aug 8;15:6780. doi: 10.1038/s41467-024-50935-4 (PMC11310516; doi:10.1038/s41467-024-50935-4)
Supplement: Supplementary file 8 — Source Data [file 41467_2024_50935_MOESM8_ESM.zip › Source Data/Figure4/msdper_b.txt]

1.2		0.03741428790739388
1.2		0.03741428790739388
1.8		0.0980137525476702
2.4		0.15586504004878698
3.0		0.2089072570207701
3.6		0.2582588233210109
4.419895667891852		0.32313510345617913
5.426521587513657		0.3990064981731495
6.662405348992565		0.4887707175477709
8.17976014993104		0.592195481453887
10.042690680854063		0.7167524389121805
12.32990139841243		0.8653818639980291
15.138021604549104		1.0456018440427477
18.585687808444412		1.2682421104787887
22.818555841481636		1.5359171331203372
28.01545447536472		1.8549634598964662
34.3959405193572		2.264738539715082
42.22957458182577		2.760915908177944
51.84730937531324		3.3963374197703144
63.65547169438766		4.188098322076855
78.15292877212123		5.172871780749316
95.95216425359978		6.440636804610121
117.80515419703703		8.119375142873611
144.63513630300423		10.118093077942978
177.57561454738783		12.677757102853441
218.01824707256478		16.024649626179194
267.671640488168		20.229424583076746
328.6335345030999		25.633766414007717
403.47942652062164		32.24099253732128
495.3713803783292		40.33193876417592
608.191616147718		50.79504961477197
746.7065248498449		64.08550218529369
916.7680373251139		78.61666728824366
1125.5608546208302		95.61574464800694
1381.9059848020167		116.92902865271643
1696.6334099056276		145.64439142881247
2083.039627345128		176.37651376564597
2557.4493958193866		214.6691294580695
3139.9054181763186		261.4019223591514
3855.015098718793		357.8997390139193
4732.990148468022		422.48675149832263
5810.922959274621		495.11907001860664
7134.3536705975575		594.6699179090656
8759.194133856248		768.06279366019
10754.090057348592		930.2327268575903
13203.321126831624		1091.1814421133292
16210.361625074487		1288.42813607761
19902.251978229724		1587.5655392033632
24434.965916630477		1893.343202848851
30000.00000000001		2283.0114613470923
