# Supplementary material for: Achiral hard bananas assemble double-twist skyrmions and blue phases
Source: Nat Commun. 2024 Aug 8;15:6780. doi: 10.1038/s41467-024-50935-4 (PMC11310516; doi:10.1038/s41467-024-50935-4)
Supplement: Supplementary file 8 — Source Data [file 41467_2024_50935_MOESM8_ESM.zip › Source Data/Figure4/sf09_l.txt]

0.6		1.0
1.2		0.9997211718491752
1.8		0.9991778183008115
2.4		0.9985410652657215
3.0		0.9978556072311278
3.6		0.9971464477222336
4.127706844593801		0.9965070676723575
4.732767720807366		0.9957790021440396
5.426521587513657		0.9949478506210203
6.221969527532262		0.9939883484367701
7.13401839045805		0.9929046896186081
8.17976014993104		0.9916491439668694
9.378792210557215		0.9902454408061703
10.753584667094454		0.9886789323641411
12.32990139841243		0.9869031318322274
14.137282887609354		0.9849316024259877
16.20959981642887		0.9827570963931763
18.585687808444412		0.980296439096802
21.310075216222103		0.9775306275780564
24.433817591335746		0.9744263520954557
28.01545447536472		0.9710094035598611
32.12210644232473		0.9670748079001492
36.83073295132066		0.9627062188588696
42.22957458182577		0.9578131782759332
48.41980667935741		0.9522573110678141
55.517435401192266		0.9461288426737795
63.65547169438766		0.9391019635091559
72.98642394688082		0.9314848795044555
83.68515602443466		0.9229271880130204
95.95216425359978		0.9133518333950723
110.01733476199237		0.9027623347399016
126.14425158917877		0.8916319580665542
144.63513630300423		0.8793218442637531
165.83651169074113		0.8660159076343001
190.14569566373117		0.8510377480513824
218.01824707256478		0.8352706260152815
249.97650296882452		0.8174809099970772
286.6193673033444		0.7983703466716212
328.6335345030999		0.7768320821972601
376.8063582587493		0.754242293094626
432.04060668641773		0.7299387504815715
495.3713803783292		0.7042557663299269
567.9855103898636		0.6759941522524049
651.2437996850956		0.646839855233724
746.7065248498449		0.6150807027851014
856.1626759793213		0.5865642678619273
981.6634827015528		0.5588310947335613
1125.5608546208302		0.5277689917116084
1290.5514565625695		0.49635211849953026
1479.727244598283		0.4602703675270138
1696.6334099056276		0.42071767802213245
1945.3348163427704		0.3863050436607342
2230.492176790189		0.36042832849382345
2557.4493958193866		0.32820037932193513
2932.3337155072127		0.29944548310497376
3362.17054114786		0.268805560194681
3855.015098718793		0.24347023283687597
4420.103391387226		0.22296047391699686
5068.025284011481		0.20048385977395228
5810.922959274621		0.17736404993926738
6662.718464556979		0.15632950616959654
7639.374613820374		0.1371793032910264
8759.194133856248		0.11194426633238519
10043.162660956754		0.09919569854707024
11515.34201583336		0.088153536675934
13203.321126831624		0.07609261557703813
15138.733051831347		0.06646571652022205
17357.847787922965		0.05319949970069143
19902.251978229724		0.05092327086691425
22819.628253713712		0.04324382091128168
26164.64881498339		0.04081298131835597
30000.00000000001		0.03296375178524165
