# Supplementary material for: Achiral hard bananas assemble double-twist skyrmions and blue phases
Source: Nat Commun. 2024 Aug 8;15:6780. doi: 10.1038/s41467-024-50935-4 (PMC11310516; doi:10.1038/s41467-024-50935-4)
Supplement: Supplementary file 8 — Source Data [file 41467_2024_50935_MOESM8_ESM.zip › Source Data/Figure4/sf36_l.txt]

0.6		1.0
1.2		0.9982971759194083
1.8		0.9950368541199719
2.4		0.9912757739453397
3.0		0.9873029985907301
3.6		0.9832276689074734
4.127706844593801		0.979596109159995
4.732767720807366		0.9754884044021231
5.426521587513657		0.9708462685024853
6.221969527532262		0.965544549541852
7.13401839045805		0.9596012824745837
8.17976014993104		0.952802937996339
9.378792210557215		0.9452637886859704
10.753584667094454		0.9369084341202513
12.32990139841243		0.9275167149454544
14.137282887609354		0.9171828845097525
16.20959981642887		0.905876731227142
18.585687808444412		0.8933175327803136
21.310075216222103		0.8793736457552468
24.433817591335746		0.86410010202638
28.01545447536472		0.8474419891720362
32.12210644232473		0.8288113916291764
36.83073295132066		0.8084411016412743
42.22957458182577		0.7862723002214491
48.41980667935741		0.7619417566217469
55.517435401192266		0.7363493385686255
63.65547169438766		0.7084549747788582
72.98642394688082		0.6790537111165971
83.68515602443466		0.6477270706993432
95.95216425359978		0.615278369043888
110.01733476199237		0.5818909802766872
126.14425158917877		0.5485149018266333
144.63513630300423		0.5128442811545939
165.83651169074113		0.4764658975969238
190.14569566373117		0.43931523804439915
218.01824707256478		0.40235836463083496
249.97650296882452		0.3636725813945415
286.6193673033444		0.32512380683711795
328.6335345030999		0.2883849635268645
376.8063582587493		0.2549872919975779
432.04060668641773		0.22103806682091923
495.3713803783292		0.1895724519780864
567.9855103898636		0.15895294943755653
651.2437996850956		0.1325093381465335
746.7065248498449		0.10840431394332238
856.1626759793213		0.08895633157173041
981.6634827015528		0.07146101737442352
1125.5608546208302		0.057475351939349925
1290.5514565625695		0.045596477011364864
1479.727244598283		0.03340539997418991
1696.6334099056276		0.02159818502257269
1945.3348163427704		0.015530700471444756
2230.492176790189		0.011388448490831635
2557.4493958193866		0.007178687090847673
2932.3337155072127		0.0051941297762239
3362.17054114786		0.0034784387298774566
3855.015098718793		0.002659687081788379
4420.103391387226		0.0018708183520306956
5068.025284011481		0.0018122083085732026
5810.922959274621		0.0007484934170917562
6662.718464556979		0.000425818666463784
7639.374613820374		0.0001712357534164082
8759.194133856248		-4.8131349514671766e-5
10043.162660956754		-0.00030771610337014445
11515.34201583336		3.640801817086347e-5
13203.321126831624		0.0003189665050718838
15138.733051831347		0.00023393842379382655
17357.847787922965		-0.0002677731607578921
19902.251978229724		0.0001050703565068523
22819.628253713712		0.00014213070183055377
26164.64881498339		-0.00012722590319937
30000.00000000001		-0.0003903329278085986
