# Supplementary material for: Achiral hard bananas assemble double-twist skyrmions and blue phases
Source: Nat Commun. 2024 Aug 8;15:6780. doi: 10.1038/s41467-024-50935-4 (PMC11310516; doi:10.1038/s41467-024-50935-4)
Supplement: Supplementary file 8 — Source Data [file 41467_2024_50935_MOESM8_ESM.zip › Source Data/Figure4/sf57_l.txt]

0.6		1.0
1.2		0.9961497432247277
1.8		0.9888146671346195
2.4		0.9804075183327802
3.0		0.9715951485417547
3.6		0.9626180074201096
4.127706844593801		0.9546790517990797
4.732767720807366		0.945757292109239
5.426521587513657		0.9357518008814887
6.221969527532262		0.9244353226690252
7.13401839045805		0.9118734123819077
8.17976014993104		0.8976746133514617
9.378792210557215		0.882106557000891
10.753584667094454		0.8650976280176702
12.32990139841243		0.8462788868350264
14.137282887609354		0.8258622882150628
16.20959981642887		0.8039304683612809
18.585687808444412		0.7801658365119724
21.310075216222103		0.7544190785365448
24.433817591335746		0.7267917170934723
28.01545447536472		0.6974177269456971
32.12210644232473		0.6655756951490851
36.83073295132066		0.6318653959554134
42.22957458182577		0.5966642614074458
48.41980667935741		0.5594594449261542
55.517435401192266		0.5222283081150362
63.65547169438766		0.4834112213963578
72.98642394688082		0.4441631291481404
83.68515602443466		0.4047419663781522
95.95216425359978		0.36642333854396375
110.01733476199237		0.32973511210424367
126.14425158917877		0.29548983765020764
144.63513630300423		0.2607443557006648
165.83651169074113		0.22766816808159626
190.14569566373117		0.19608537698141337
218.01824707256478		0.16746891623579682
249.97650296882452		0.13988296483561524
286.6193673033444		0.11357975784979069
328.6335345030999		0.09261338819938483
376.8063582587493		0.07438938259070096
432.04060668641773		0.05731937879334477
495.3713803783292		0.04350725930123775
567.9855103898636		0.03208770158879168
651.2437996850956		0.023998784022559793
746.7065248498449		0.01791399318221827
856.1626759793213		0.012693652945866099
981.6634827015528		0.009549051566064764
1125.5608546208302		0.007315990171422757
1290.5514565625695		0.004096289941939865
1479.727244598283		0.002631590149597179
1696.6334099056276		0.0015836057976962301
1945.3348163427704		0.0009175293420346835
2230.492176790189		2.794201995941678e-5
2557.4493958193866		0.0005867026261280506
2932.3337155072127		0.00044860533827793076
3362.17054114786		0.00043802012579828364
3855.015098718793		-0.00018292390656744788
4420.103391387226		0.00030926930021253445
5068.025284011481		0.0006227209564904831
5810.922959274621		0.00039577747146843335
6662.718464556979		0.00016426761095622282
7639.374613820374		-8.058296228057328e-5
8759.194133856248		8.13218531489985e-5
10043.162660956754		7.205351038415165e-5
11515.34201583336		-3.4476980972864625e-6
13203.321126831624		0.00017417970983800305
15138.733051831347		6.109152703391937e-5
17357.847787922965		-0.00010024222889527267
19902.251978229724		6.347851529702926e-6
22819.628253713712		-7.348413087840303e-5
26164.64881498339		0.00011535618622343289
30000.00000000001		-0.0001688689772349603
