# Supplementary material for: Achiral hard bananas assemble double-twist skyrmions and blue phases
Source: Nat Commun. 2024 Aug 8;15:6780. doi: 10.1038/s41467-024-50935-4 (PMC11310516; doi:10.1038/s41467-024-50935-4)
Supplement: Supplementary file 8 — Source Data [file 41467_2024_50935_MOESM8_ESM.zip › Source Data/Figure4/sf18_b.txt]

0.6		1.0
1.2		0.9995305459095247
1.8		0.9986364515673765
2.4		0.997615533959228
3.0		0.996538182850071
3.6		0.9954295824055304
4.127706844593801		0.9944248111076897
4.732767720807366		0.9932825662736556
5.426521587513657		0.9919715385991571
6.221969527532262		0.9904624686213286
7.13401839045805		0.9887926325732114
8.17976014993104		0.9868971743047253
9.378792210557215		0.9847432500861647
10.753584667094454		0.9823456941451211
12.32990139841243		0.9796641469883229
14.137282887609354		0.9766711552073305
16.20959981642887		0.9732957983134328
18.585687808444412		0.969459448828394
21.310075216222103		0.9652646642921645
24.433817591335746		0.9604942984997418
28.01545447536472		0.9553103300411983
32.12210644232473		0.949299533554107
36.83073295132066		0.9425401199877671
42.22957458182577		0.9349715074869025
48.41980667935741		0.9265793886797535
55.517435401192266		0.917550363146566
63.65547169438766		0.9073489214078938
72.98642394688082		0.8961175735756306
83.68515602443466		0.8839225453848722
95.95216425359978		0.8697501101241916
110.01733476199237		0.854266588719258
126.14425158917877		0.8372623416857938
144.63513630300423		0.8192850118003104
165.83651169074113		0.7997354089301743
190.14569566373117		0.7776606471287268
218.01824707256478		0.7544459827359893
249.97650296882452		0.7293264499885608
286.6193673033444		0.700161986684805
328.6335345030999		0.6705922661474107
376.8063582587493		0.6407872069193343
432.04060668641773		0.6088527001546111
495.3713803783292		0.5752850912416622
567.9855103898636		0.5387230833133376
651.2437996850956		0.501219980930249
746.7065248498449		0.45974804523763624
856.1626759793213		0.4234458185879052
981.6634827015528		0.3868897228267654
1125.5608546208302		0.35029194608090514
1290.5514565625695		0.314842401510319
1479.727244598283		0.27436908106947655
1696.6334099056276		0.23401998358060927
1945.3348163427704		0.19714283308610986
2230.492176790189		0.16946981860394095
2557.4493958193866		0.13985526112616148
2932.3337155072127		0.11606148426680388
3362.17054114786		0.07961477966055765
3855.015098718793		0.047774200334872605
4420.103391387226		0.036065235804218755
5068.025284011481		0.030384254256901593
5810.922959274621		0.02388084698386996
6662.718464556979		0.01744502509558226
7639.374613820374		0.010624861937745339
8759.194133856248		0.005788929789986221
10043.162660956754		0.0024714437275740234
11515.34201583336		0.00166283651399674
13203.321126831624		0.0003740157422381645
15138.733051831347		0.0007164381205882525
17357.847787922965		0.0004614216209744711
19902.251978229724		0.00010073312481222146
22819.628253713712		0.00014895201661307877
26164.64881498339		-0.0002110000493413622
30000.00000000001		9.11254766660497e-5
