# Supplementary material for: Achiral hard bananas assemble double-twist skyrmions and blue phases
Source: Nat Commun. 2024 Aug 8;15:6780. doi: 10.1038/s41467-024-50935-4 (PMC11310516; doi:10.1038/s41467-024-50935-4)
Supplement: Supplementary file 8 — Source Data [file 41467_2024_50935_MOESM8_ESM.zip › Source Data/Figure4/sf157_l.txt]

0.6		1.0
1.2		0.9740846763013311
1.8		0.9263621867280717
2.4		0.8744716726457142
3.0		0.8233476799449132
3.6		0.7745913292442991
4.127706844593801		0.7343085452377407
4.732767720807366		0.6917074999439867
5.426521587513657		0.6471839146322437
6.221969527532262		0.6011747645894316
7.13401839045805		0.5544137001145527
8.17976014993104		0.5066560326799046
9.378792210557215		0.45914391426685447
10.753584667094454		0.41299668744971996
12.32990139841243		0.3680755606663964
14.137282887609354		0.3240513980626514
16.20959981642887		0.2828928967070055
18.585687808444412		0.2456665651317296
21.310075216222103		0.21185238088075947
24.433817591335746		0.17905486979634552
28.01545447536472		0.15034122363300295
32.12210644232473		0.1238310195539238
36.83073295132066		0.09909822456731748
42.22957458182577		0.07940551837924259
48.41980667935741		0.06226915415246306
55.517435401192266		0.04857031756923554
63.65547169438766		0.037907097821446765
72.98642394688082		0.02691203267371041
83.68515602443466		0.01943218021122689
95.95216425359978		0.013302330602532206
110.01733476199237		0.009571993739222696
126.14425158917877		0.006619102449943065
144.63513630300423		0.004313872388141075
165.83651169074113		0.0025845029001191145
190.14569566373117		0.0019108043681078696
218.01824707256478		0.00048563527939714647
249.97650296882452		0.001067433535647846
286.6193673033444		0.0005062712911989895
328.6335345030999		-0.00018516291036471875
376.8063582587493		-0.00012855098030319415
432.04060668641773		0.0006689409768713836
495.3713803783292		-0.0002646336575608854
567.9855103898636		-0.0005605533461214753
651.2437996850956		0.0002980649766515236
746.7065248498449		-0.00010395389461273713
856.1626759793213		3.1071543714462126e-5
981.6634827015528		0.00011488106465081706
1125.5608546208302		6.160537608648671e-6
1290.5514565625695		0.0001348366066269593
1479.727244598283		-0.00018396914336616703
1696.6334099056276		7.591205290470212e-5
1945.3348163427704		-5.3102294494251624e-5
2230.492176790189		-0.0003901589457169193
2557.4493958193866		-7.999851159475925e-5
2932.3337155072127		-1.7771052961474873e-5
3362.17054114786		0.0001685892782765985
3855.015098718793		3.817392296015357e-5
4420.103391387226		7.479822801445166e-5
5068.025284011481		3.769675173326374e-5
5810.922959274621		-0.00010622589152067457
6662.718464556979		5.692525636390131e-6
7639.374613820374		8.674962708556902e-5
8759.194133856248		0.0001039545620414446
10043.162660956754		1.5697364279743156e-5
11515.34201583336		3.222050141507373e-5
13203.321126831624		-3.3247695103553616e-5
15138.733051831347		-7.77595067919541e-6
17357.847787922965		6.5027447428628025e-6
19902.251978229724		9.131483836392056e-6
22819.628253713712		2.1852120559103733e-5
26164.64881498339		-6.681350760377882e-5
30000.00000000001		7.759189629461286e-6
