# Supplementary material for: Achiral hard bananas assemble double-twist skyrmions and blue phases
Source: Nat Commun. 2024 Aug 8;15:6780. doi: 10.1038/s41467-024-50935-4 (PMC11310516; doi:10.1038/s41467-024-50935-4)
Supplement: Supplementary file 8 — Source Data [file 41467_2024_50935_MOESM8_ESM.zip › Source Data/Figure4/ngp_b.txt]

1.2		0.019344106888914303
1.2		0.019344106888914303
1.8		0.05691103080582427
2.4		0.09735332519545274
3.0		0.1312267970363342
3.6		0.15757310940891264
4.127706844593801		0.17995103861015668
4.732767720807366		0.20130341788827733
5.426521587513657		0.21734098760070364
6.221969527532262		0.23064730535794076
7.13401839045805		0.24413001786937916
8.17976014993104		0.26024252637779766
9.378792210557215		0.27570566390916407
10.753584667094454		0.286307406629777
12.32990139841243		0.2950292720295614
14.137282887609354		0.30660171438792205
16.20959981642887		0.3140795316846139
18.585687808444412		0.3171646404602865
21.310075216222103		0.32793831857990297
24.433817591335746		0.3371505915541477
28.01545447536472		0.3368146630046036
32.12210644232473		0.3303900653485163
36.83073295132066		0.3270368035433646
42.22957458182577		0.32653654798963894
48.41980667935741		0.3219252304816773
55.517435401192266		0.3220371298441581
63.65547169438766		0.3191111387682888
72.98642394688082		0.31309248127829925
83.68515602443466		0.31443433036427765
95.95216425359978		0.30663887654738514
110.01733476199237		0.29902989874016794
126.14425158917877		0.29365870446315595
144.63513630300423		0.2859527826349004
165.83651169074113		0.28008744029245025
190.14569566373117		0.26540032776321887
218.01824707256478		0.2638866349425832
249.97650296882452		0.25592825401719255
286.6193673033444		0.23852240431312086
328.6335345030999		0.22996059151939952
376.8063582587493		0.21812891438640497
432.04060668641773		0.21384386419559306
495.3713803783292		0.20496273473080473
567.9855103898636		0.19046519861009978
651.2437996850956		0.1793211973437223
746.7065248498449		0.1624291334206291
856.1626759793213		0.15267075395977536
981.6634827015528		0.14219676029852768
1125.5608546208302		0.1278455149069012
1290.5514565625695		0.12150984440439301
1479.727244598283		0.10765678282866335
1696.6334099056276		0.09299153488441024
1945.3348163427704		0.08685439095456299
2230.492176790189		0.08556279623554666
2557.4493958193866		0.08214639302516519
2932.3337155072127		0.08295481483588474
3362.17054114786		0.06872930183487629
3855.015098718793		0.054307250355258824
4420.103391387226		0.052951438821797814
5068.025284011481		0.059888763623205526
5810.922959274621		0.06150588003814059
6662.718464556979		0.06124761712591689
7639.374613820374		0.052309652154923544
8759.194133856248		0.04308061987252294
10043.162660956754		0.038586462284506344
11515.34201583336		0.04239395077003958
13203.321126831624		0.04027283089672823
15138.733051831347		0.04152027842592801
17357.847787922965		0.03702787982354057
19902.251978229724		0.03694705654821458
22819.628253713712		0.040001500342363994
26164.64881498339		0.035549821631627704
30000.00000000001		0.02876574593598156
