# Supplementary material for: Achiral hard bananas assemble double-twist skyrmions and blue phases
Source: Nat Commun. 2024 Aug 8;15:6780. doi: 10.1038/s41467-024-50935-4 (PMC11310516; doi:10.1038/s41467-024-50935-4)
Supplement: Supplementary file 8 — Source Data [file 41467_2024_50935_MOESM8_ESM.zip › Source Data/Figure4/msd_l.txt]

1.2		0.06344744222403224
1.2		0.06344744222403224
1.8		0.18519797469553978
2.4		0.3262076850194683
3.0		0.47586051170984967
3.6		0.6302480892034172
4.419895667891852		0.8459412813190261
5.426521587513657		1.1050114427038629
6.662405348992565		1.422849452062505
8.17976014993104		1.8138480787817475
10.042690680854063		2.280214249102258
12.32990139841243		2.842905094154438
15.138021604549104		3.5085219841328823
18.585687808444412		4.305471381279669
22.818555841481636		5.2679060642250795
28.01545447536472		6.405923413419535
34.3959405193572		7.79958320276141
42.22957458182577		9.482657118681434
51.84730937531324		11.52831724732194
63.65547169438766		13.938670763977411
78.15292877212123		16.830177865844014
95.95216425359978		20.239990107606864
117.80515419703703		24.24454414551375
144.63513630300423		29.04572497091131
177.57561454738783		34.80846660218277
218.01824707256478		41.660402491627494
267.671640488168		50.05788377026149
328.6335345030999		60.19614451449391
403.47942652062164		71.84409465460595
495.3713803783292		85.7373202750174
608.191616147718		102.35431109056687
746.7065248498449		123.13509297064525
916.7680373251139		146.5136944085052
1125.5608546208302		172.33256083314427
1381.9059848020167		204.7314567716473
1696.6334099056276		249.73170260329405
2083.039627345128		295.9179222098633
2557.4493958193866		355.69656771205945
3139.9054181763186		430.6865976660204
3855.015098718793		589.2113275898053
4732.990148468022		695.9082475211128
5810.922959274621		817.8193128163177
7134.3536705975575		977.6296164182031
8759.194133856248		1256.593092242413
10754.090057348592		1526.485534047455
13203.321126831624		1790.2164165315783
16210.361625074487		2121.3431245685715
19902.251978229724		2618.762678104122
24434.965916630477		3116.8978004264422
30000.00000000001		3750.2803737299037
