# Supplementary material for: Achiral hard bananas assemble double-twist skyrmions and blue phases
Source: Nat Commun. 2024 Aug 8;15:6780. doi: 10.1038/s41467-024-50935-4 (PMC11310516; doi:10.1038/s41467-024-50935-4)
Supplement: Supplementary file 8 — Source Data [file 41467_2024_50935_MOESM8_ESM.zip › Source Data/Figure4/sf89_l.txt]

0.6		1.0
1.2		0.9912793274943968
1.8		0.9747842789784285
2.4		0.9560920785692234
3.0		0.9367606995045282
3.6		0.9173550837050515
4.127706844593801		0.900454324547662
4.732767720807366		0.8817239937514239
5.426521587513657		0.8610545991854809
6.221969527532262		0.8381607386837087
7.13401839045805		0.8132882620782618
8.17976014993104		0.7858721728752898
9.378792210557215		0.7565437169356493
10.753584667094454		0.7254796347211317
12.32990139841243		0.6922800209678062
14.137282887609354		0.6573068024034853
16.20959981642887		0.6211793256156739
18.585687808444412		0.5839545318632632
21.310075216222103		0.5455823093753185
24.433817591335746		0.5059209756005639
28.01545447536472		0.4659311686597103
32.12210644232473		0.42500153880554825
36.83073295132066		0.38414361064451785
42.22957458182577		0.344522058143642
48.41980667935741		0.30518572104427255
55.517435401192266		0.2691098800828413
63.65547169438766		0.2337814889016548
72.98642394688082		0.20067995588107324
83.68515602443466		0.16983287036433747
95.95216425359978		0.142516794488928
110.01733476199237		0.11899798255781041
126.14425158917877		0.09875689399234316
144.63513630300423		0.08005877209177024
165.83651169074113		0.0637801207940358
190.14569566373117		0.04929115721951484
218.01824707256478		0.036775578847979384
249.97650296882452		0.027240181145767005
286.6193673033444		0.018595874422980586
328.6335345030999		0.013220569079976619
376.8063582587493		0.009888068834082863
432.04060668641773		0.005357640712461029
495.3713803783292		0.0034246507295377987
567.9855103898636		0.0020388227200932945
651.2437996850956		0.0016988480945761696
746.7065248498449		0.000668690327062434
856.1626759793213		0.0005914581943157778
981.6634827015528		0.0007027823856775658
1125.5608546208302		0.000646502821307122
1290.5514565625695		4.289723631924436e-5
1479.727244598283		-4.902007859281906e-5
1696.6334099056276		-0.00025059720092107977
1945.3348163427704		0.00044292318892881466
2230.492176790189		-2.4888175779871036e-5
2557.4493958193866		-0.00010356770748741275
2932.3337155072127		0.00010967457524835596
3362.17054114786		0.00010614696564209207
3855.015098718793		2.856360990885377e-5
4420.103391387226		-0.00016433143971990823
5068.025284011481		-6.213663539034986e-5
5810.922959274621		0.00013670263531032404
6662.718464556979		-0.00025823320065337095
7639.374613820374		-2.084849407521637e-5
8759.194133856248		0.00010809430640821226
10043.162660956754		-0.00013451337032387747
11515.34201583336		-5.568844316347498e-5
13203.321126831624		0.00010660861058082397
15138.733051831347		-8.357894514530263e-5
17357.847787922965		-3.719829389835005e-5
19902.251978229724		-0.0001791365655932023
22819.628253713712		-7.744570879290488e-6
26164.64881498339		0.00011210578715272283
30000.00000000001		0.00014037644284055708
