# Supplementary material for: Achiral hard bananas assemble double-twist skyrmions and blue phases
Source: Nat Commun. 2024 Aug 8;15:6780. doi: 10.1038/s41467-024-50935-4 (PMC11310516; doi:10.1038/s41467-024-50935-4)
Supplement: Supplementary file 8 — Source Data [file 41467_2024_50935_MOESM8_ESM.zip › Source Data/Figure4/eacf_b.txt]

1.2		1.0
1.2		0.9991575247705177
1.8		0.9978207557122302
2.4		0.9965007538107156
3.0		0.9952517635474898
3.6		0.9940384687689374
4.127706844593801		0.9929890130115783
4.732767720807366		0.9918565465720799
5.426521587513657		0.9905892121004305
6.221969527532262		0.9891671880107248
7.13401839045805		0.9875802598533551
8.17976014993104		0.9858040674078572
9.378792210557215		0.9838415908385352
10.753584667094454		0.9816613010145138
12.32990139841243		0.9792189000184361
14.137282887609354		0.9766457137030438
16.20959981642887		0.9737496092691273
18.585687808444412		0.9704664868123289
21.310075216222103		0.9667557261204981
24.433817591335746		0.9627082712971966
28.01545447536472		0.9583458553581276
32.12210644232473		0.9532965065944761
36.83073295132066		0.9477387500204973
42.22957458182577		0.9414866122818029
48.41980667935741		0.935032200331086
55.517435401192266		0.9277537812949663
63.65547169438766		0.9196251952070832
72.98642394688082		0.9105160339505054
83.68515602443466		0.9009055268368581
95.95216425359978		0.8903237150405925
110.01733476199237		0.8785830172746171
126.14425158917877		0.8658699954285531
144.63513630300423		0.8523173291814444
165.83651169074113		0.8377610501329624
190.14569566373117		0.8216870108206586
218.01824707256478		0.805086793360003
249.97650296882452		0.7859275103558798
286.6193673033444		0.7653847814508831
328.6335345030999		0.7435246935564752
376.8063582587493		0.7224086550818646
432.04060668641773		0.6987947575178403
495.3713803783292		0.6738856366757513
567.9855103898636		0.6478363565895606
651.2437996850956		0.6210464165596327
746.7065248498449		0.5926578375434363
856.1626759793213		0.5641716698285832
981.6634827015528		0.5331161836212175
1125.5608546208302		0.50194286353707
1290.5514565625695		0.47022875938542863
1479.727244598283		0.4413035767739132
1696.6334099056276		0.4128497037497987
1945.3348163427704		0.38296968671465853
2230.492176790189		0.3551487535331131
2557.4493958193866		0.32953839968510434
2932.3337155072127		0.3041017015278914
3362.17054114786		0.27819551806752435
3855.015098718793		0.2538925050900145
4420.103391387226		0.23294216208451918
5068.025284011481		0.21289824955664927
5810.922959274621		0.19249892940782803
6662.718464556979		0.1727239944771443
7639.374613820374		0.15570975959408848
8759.194133856248		0.13839592225159314
10043.162660956754		0.12059318029844934
11515.34201583336		0.10736309119281569
13203.321126831624		0.09632664558309742
15138.733051831347		0.07976077655748488
17357.847787922965		0.0647781378210043
19902.251978229724		0.05743264689544528
22819.628253713712		0.047128505064839364
26164.64881498339		0.03665501131606801
30000.00000000001		0.028783180685288866
