# Supplementary material for: Achiral hard bananas assemble double-twist skyrmions and blue phases
Source: Nat Commun. 2024 Aug 8;15:6780. doi: 10.1038/s41467-024-50935-4 (PMC11310516; doi:10.1038/s41467-024-50935-4)
Supplement: Supplementary file 8 — Source Data [file 41467_2024_50935_MOESM8_ESM.zip › Source Data/Figure4/msdpar_b.txt]

1.2		0.02497968760777186
1.2		0.02497968760777186
1.8		0.08308430901965812
2.4		0.16069919887688439
3.0		0.2505637402310371
3.6		0.34826383997360716
4.419895667891852		0.49142506574204936
5.426521587513657		0.6673983514809025
6.662405348992565		0.8868202749500705
8.17976014993104		1.1527164328448023
10.042690680854063		1.4751700684788571
12.32990139841243		1.855963004334004
15.138021604549104		2.3033101187882683
18.585687808444412		2.8499967642794455
22.818555841481636		3.486959665331307
28.01545447536472		4.236920106379749
34.3959405193572		5.1458942506493965
42.22957458182577		6.232669399552303
51.84730937531324		7.4665133395809296
63.65547169438766		8.906098222820795
78.15292877212123		10.570695057840299
95.95216425359978		12.514668303498983
117.80515419703703		14.742818511205451
144.63513630300423		17.24095429684303
177.57561454738783		20.08050989066662
218.01824707256478		23.17837572533136
267.671640488168		26.780562730835896
328.6335345030999		30.9514379240554
403.47942652062164		35.201065324584285
495.3713803783292		40.06430191068896
608.191616147718		45.37950516465854
746.7065248498449		51.77970096576454
916.7680373251139		58.42666910507035
1125.5608546208302		65.41462298750524
1381.9059848020167		73.58748329193398
1696.6334099056276		85.67090698240307
2083.039627345128		98.35421328962595
2557.4493958193866		114.84406396500697
3139.9054181763186		137.76385282730848
3855.015098718793		190.47225600494494
4732.990148468022		223.39762121214991
5810.922959274621		258.39009045364594
7134.3536705975575		306.9634991731762
8759.194133856248		395.2151531888719
10754.090057348592		475.93460436861847
13203.321126831624		555.1181659784063
16210.361625074487		658.6950623165176
19902.251978229724		815.8191008778465
24434.965916630477		962.5288643523272
30000.00000000001		1152.6734685575834
