# Supplementary material for: Achiral hard bananas assemble double-twist skyrmions and blue phases
Source: Nat Commun. 2024 Aug 8;15:6780. doi: 10.1038/s41467-024-50935-4 (PMC11310516; doi:10.1038/s41467-024-50935-4)
Supplement: Supplementary file 8 — Source Data [file 41467_2024_50935_MOESM8_ESM.zip › Source Data/Figure4/sf314_l.txt]

0.6		1.0
1.2		0.9007246541082041
1.8		0.7386938770164245
2.4		0.5916903428970961
3.0		0.47361601120689434
3.6		0.38160219562526226
4.127706844593801		0.3192068023125231
4.732767720807366		0.2630314095579945
5.426521587513657		0.21402691238327048
6.221969527532262		0.1732067801809011
7.13401839045805		0.1383005299321882
8.17976014993104		0.1091639257414345
9.378792210557215		0.08511195790817658
10.753584667094454		0.06519697480499347
12.32990139841243		0.04822548848855719
14.137282887609354		0.03508959476688274
16.20959981642887		0.024612930295403155
18.585687808444412		0.01681112049932859
21.310075216222103		0.011952198153623531
24.433817591335746		0.008289277863738682
28.01545447536472		0.00497331415899364
32.12210644232473		0.003413853972600327
36.83073295132066		0.0017418599929155108
42.22957458182577		0.0018484491497544587
48.41980667935741		0.0009134504235679517
55.517435401192266		0.0007439454159949314
63.65547169438766		0.00019631189810201562
72.98642394688082		0.0004053016393847196
83.68515602443466		-7.927288408685212e-5
95.95216425359978		-3.8487206426951276e-5
110.01733476199237		5.822785948358936e-5
126.14425158917877		-0.0002723283733913277
144.63513630300423		0.00021206603447446862
165.83651169074113		-0.000719002733918353
190.14569566373117		0.00014987967812221914
218.01824707256478		-0.0005726797509022948
249.97650296882452		9.089278880630205e-5
286.6193673033444		0.0005081870270908506
328.6335345030999		-0.00014069844978916961
376.8063582587493		-1.7404064443899968e-6
432.04060668641773		-0.00019121401769896316
495.3713803783292		2.1607528601237938e-5
567.9855103898636		0.00013530895803129823
651.2437996850956		-3.84391552303763e-5
746.7065248498449		-5.065744660208452e-5
856.1626759793213		-0.00014982121852832186
981.6634827015528		-6.911370219453207e-5
1125.5608546208302		-0.00014965969526289824
1290.5514565625695		5.5990082027336317e-5
1479.727244598283		-6.082368296698388e-5
1696.6334099056276		2.3158347210341042e-5
1945.3348163427704		4.8566663684593e-5
2230.492176790189		0.00014093523445376412
2557.4493958193866		0.00011647889410653948
2932.3337155072127		7.845771689983425e-5
3362.17054114786		6.615660607637344e-5
3855.015098718793		3.287784986849638e-5
4420.103391387226		-5.472699381794073e-5
5068.025284011481		6.779325868453651e-5
5810.922959274621		7.894466661314266e-5
6662.718464556979		7.4549683337882065e-6
7639.374613820374		-5.323647583271933e-5
8759.194133856248		-5.338018737488434e-6
10043.162660956754		3.290246248652461e-5
11515.34201583336		1.2129930534575977e-5
13203.321126831624		5.851914006821629e-5
15138.733051831347		-9.543491675908454e-6
17357.847787922965		-2.6729129594012323e-6
19902.251978229724		-2.459174100522899e-5
22819.628253713712		-1.58920510679829e-5
26164.64881498339		2.1536381899525006e-5
30000.00000000001		3.164882258747999e-6
