# Supplementary material for: Achiral hard bananas assemble double-twist skyrmions and blue phases
Source: Nat Commun. 2024 Aug 8;15:6780. doi: 10.1038/s41467-024-50935-4 (PMC11310516; doi:10.1038/s41467-024-50935-4)
Supplement: Supplementary file 8 — Source Data [file 41467_2024_50935_MOESM8_ESM.zip › Source Data/Figure4/msdpar_l.txt]

1.2		0.02529128633077159
1.2		0.02529128633077159
1.8		0.08485693113088634
2.4		0.1648921788427649
3.0		0.2583878979383436
3.6		0.359639577201782
4.419895667891852		0.5078044716208836
5.426521587513657		0.6897803633700592
6.662405348992565		0.9183259664754715
8.17976014993104		1.2008193093094726
10.042690680854063		1.5339650861862228
12.32990139841243		1.9367857652515683
15.138021604549104		2.408451640198996
18.585687808444412		2.9629862370975846
22.818555841481636		3.629670026393902
28.01545447536472		4.398142931197695
34.3959405193572		5.328732631100454
42.22957458182577		6.451231442079752
51.84730937531324		7.764520151646144
63.65547169438766		9.300022801067998
78.15292877212123		11.082038918975382
95.95216425359978		13.10670345409191
117.80515419703703		15.386646088409835
144.63513630300423		18.028193961764924
177.57561454738783		21.04960760932643
218.01824707256478		24.39269327960305
267.671640488168		28.20888737529815
328.6335345030999		32.475001487710486
403.47942652062164		37.21560803889321
495.3713803783292		42.32692550065988
608.191616147718		48.054332969659804
746.7065248498449		54.741258683146384
916.7680373251139		61.765502229012434
1125.5608546208302		69.45306329506488
1381.9059848020167		78.47611294096205
1696.6334099056276		91.88274666290411
2083.039627345128		104.43177544205126
2557.4493958193866		122.23685533507938
3139.9054181763186		143.72040026179627
3855.015098718793		187.53570867787272
4732.990148468022		221.618296714555
5810.922959274621		261.55455454348476
7134.3536705975575		314.8817778639075
8759.194133856248		404.8119093453475
10754.090057348592		496.9902205971762
13203.321126831624		588.0620278637233
16210.361625074487		700.0747239190755
19902.251978229724		862.1801621105207
24434.965916630477		1039.2197958611696
30000.00000000001		1248.1839645242544
