# Supplementary material for: Achiral hard bananas assemble double-twist skyrmions and blue phases
Source: Nat Commun. 2024 Aug 8;15:6780. doi: 10.1038/s41467-024-50935-4 (PMC11310516; doi:10.1038/s41467-024-50935-4)
Supplement: Supplementary file 8 — Source Data [file 41467_2024_50935_MOESM8_ESM.zip › Source Data/Figure4/eacf_l.txt]

1.2		1.0
1.2		0.9991339761545568
1.8		0.9977272807007189
2.4		0.9963230102962422
3.0		0.9949843602360001
3.6		0.9937037026277427
4.127706844593801		0.992627195407637
4.732767720807366		0.99141328852498
5.426521587513657		0.9900508446682019
6.221969527532262		0.9885702804157064
7.13401839045805		0.986922219646063
8.17976014993104		0.9850185222548249
9.378792210557215		0.9828871676888457
10.753584667094454		0.9805501752825421
12.32990139841243		0.9779703538401368
14.137282887609354		0.9750978519851823
16.20959981642887		0.9720115924081792
18.585687808444412		0.9684922238716859
21.310075216222103		0.9646996966876593
24.433817591335746		0.9605455972729189
28.01545447536472		0.9558477223259906
32.12210644232473		0.9505644669171465
36.83073295132066		0.9449611508478872
42.22957458182577		0.9383000702848768
48.41980667935741		0.9313555691141029
55.517435401192266		0.9232122727606351
63.65547169438766		0.9145433772956153
72.98642394688082		0.9054923095797197
83.68515602443466		0.895031810237077
95.95216425359978		0.8838270010326547
110.01733476199237		0.8714924710118415
126.14425158917877		0.8581233670166543
144.63513630300423		0.8439479469058322
165.83651169074113		0.8283188438926066
190.14569566373117		0.8115925474979842
218.01824707256478		0.7933204764468887
249.97650296882452		0.7731061363958496
286.6193673033444		0.7531343819953805
328.6335345030999		0.7309481231662648
376.8063582587493		0.7068949456930852
432.04060668641773		0.6826627986552225
495.3713803783292		0.6566235490983032
567.9855103898636		0.6292099707559701
651.2437996850956		0.6005539988536718
746.7065248498449		0.5689378114352899
856.1626759793213		0.5371696399979009
981.6634827015528		0.507284619565812
1125.5608546208302		0.4750337959079145
1290.5514565625695		0.44222192539876926
1479.727244598283		0.408583612868358
1696.6334099056276		0.37425197953669836
1945.3348163427704		0.33979663343945077
2230.492176790189		0.30972826994252645
2557.4493958193866		0.2769078631341415
2932.3337155072127		0.24748803503954087
3362.17054114786		0.21980954189939494
3855.015098718793		0.18873409786064932
4420.103391387226		0.162993234571914
5068.025284011481		0.13925095202097587
5810.922959274621		0.11553023289052489
6662.718464556979		0.09542844382361465
7639.374613820374		0.07440733963053713
8759.194133856248		0.0598144072990387
10043.162660956754		0.0462090703231931
11515.34201583336		0.036428736071580814
13203.321126831624		0.028486342877028798
15138.733051831347		0.02486991069367706
17357.847787922965		0.013840916952460845
19902.251978229724		0.0139541540538978
22819.628253713712		0.009752433766838476
26164.64881498339		0.0046049624024555105
30000.00000000001		0.005726962113078542
