# Supplementary material for: Achiral hard bananas assemble double-twist skyrmions and blue phases
Source: Nat Commun. 2024 Aug 8;15:6780. doi: 10.1038/s41467-024-50935-4 (PMC11310516; doi:10.1038/s41467-024-50935-4)
Supplement: Supplementary file 8 — Source Data [file 41467_2024_50935_MOESM8_ESM.zip › Source Data/Figure4/sf89_b.txt]

0.6		1.0
1.2		0.9916594712356848
1.8		0.9759953238644152
2.4		0.9584712104607528
3.0		0.9404064158849277
3.6		0.9222713156297001
4.127706844593801		0.9062509169650873
4.732767720807366		0.8884475156174791
5.426521587513657		0.8685329980235001
6.221969527532262		0.8463537564732498
7.13401839045805		0.822582024346627
8.17976014993104		0.7967678144151538
9.378792210557215		0.7686840294114039
10.753584667094454		0.7388091412695793
12.32990139841243		0.7071930284432637
14.137282887609354		0.6740640170323291
16.20959981642887		0.638915757775586
18.585687808444412		0.6017245437529916
21.310075216222103		0.5647083189948154
24.433817591335746		0.5262492578498675
28.01545447536472		0.487630860002789
32.12210644232473		0.4471545426969029
36.83073295132066		0.4064024424691193
42.22957458182577		0.3666316618237869
48.41980667935741		0.32758425493253085
55.517435401192266		0.29072344408664386
63.65547169438766		0.2544703377782763
72.98642394688082		0.221267047622824
83.68515602443466		0.1914991735472664
95.95216425359978		0.16246874801005662
110.01733476199237		0.13512661991011843
126.14425158917877		0.10978580184665691
144.63513630300423		0.08858732388173882
165.83651169074113		0.07037378152988098
190.14569566373117		0.05394754611939655
218.01824707256478		0.04141551099242657
249.97650296882452		0.02995114860060023
286.6193673033444		0.021218317308239157
328.6335345030999		0.013865591291809632
376.8063582587493		0.009093958685298395
432.04060668641773		0.006444847922433525
495.3713803783292		0.004171732448511312
567.9855103898636		0.0017896981133744775
651.2437996850956		0.0008204749096516876
746.7065248498449		0.0010155408387533798
856.1626759793213		0.0005768730838402394
981.6634827015528		0.00045419153960827056
1125.5608546208302		-6.114742823339562e-5
1290.5514565625695		0.0002777175440829681
1479.727244598283		0.00043340028262730705
1696.6334099056276		0.0003085762227150452
1945.3348163427704		-0.0003948249790231786
2230.492176790189		0.0003058603412235196
2557.4493958193866		0.0002573570611592722
2932.3337155072127		1.4834211173257453e-5
3362.17054114786		7.377300093358473e-5
3855.015098718793		-0.00020772801637107148
4420.103391387226		0.00017401261768031686
5068.025284011481		-5.142239623207196e-5
5810.922959274621		-0.00017297226262372078
6662.718464556979		0.00011776708109682962
7639.374613820374		-6.160523704992525e-5
8759.194133856248		-0.00010599044282068634
10043.162660956754		-4.7356426423024555e-6
11515.34201583336		-7.249683003483888e-5
13203.321126831624		-0.00012414027852150608
15138.733051831347		-0.00011863487316270669
17357.847787922965		0.0001494959400432226
19902.251978229724		1.076864222420376e-5
22819.628253713712		-2.78378662235806e-5
26164.64881498339		-0.00013141384365607744
30000.00000000001		3.6329968052605684e-5
