# Supplementary material for: Achiral hard bananas assemble double-twist skyrmions and blue phases
Source: Nat Commun. 2024 Aug 8;15:6780. doi: 10.1038/s41467-024-50935-4 (PMC11310516; doi:10.1038/s41467-024-50935-4)
Supplement: Supplementary file 8 — Source Data [file 41467_2024_50935_MOESM8_ESM.zip › Source Data/Figure4/sf314_b.txt]

0.6		1.0
1.2		0.9025240494102145
1.8		0.7442172321840833
2.4		0.6017567087961707
3.0		0.48634761371643725
3.6		0.39568856798495605
4.127706844593801		0.33301652569082285
4.732767720807366		0.2758392736585229
5.426521587513657		0.22458735786721867
6.221969527532262		0.18040203531158838
7.13401839045805		0.14337234216433528
8.17976014993104		0.11415278705644455
9.378792210557215		0.08882228372523956
10.753584667094454		0.06775770330424234
12.32990139841243		0.05249392319576174
14.137282887609354		0.03871803579417977
16.20959981642887		0.028639555660742146
18.585687808444412		0.02119812575796501
21.310075216222103		0.015145416142349656
24.433817591335746		0.010412440227588778
28.01545447536472		0.007329809427306984
32.12210644232473		0.005437364991651986
36.83073295132066		0.00387208124776827
42.22957458182577		0.0015573146939055534
48.41980667935741		0.0006458979557927621
55.517435401192266		0.0004633201677856386
63.65547169438766		0.00019036217893577686
72.98642394688082		0.00018396079109823992
83.68515602443466		-0.00035842607425864444
95.95216425359978		-0.00012539806995040122
110.01733476199237		0.0004700464106003416
126.14425158917877		-0.00022949911528865566
144.63513630300423		0.0002389315163715943
165.83651169074113		0.0005134968513432166
190.14569566373117		0.00019547350033299356
218.01824707256478		0.00018283715690210254
249.97650296882452		-0.00012753631808253024
286.6193673033444		-4.7575956299314934e-5
328.6335345030999		-0.00032148512674811335
376.8063582587493		-5.085430861047996e-5
432.04060668641773		0.00011879777560208957
495.3713803783292		-2.615548612443788e-5
567.9855103898636		7.383405880217255e-5
651.2437996850956		1.6814766003868302e-5
746.7065248498449		7.53827078061914e-5
856.1626759793213		7.619872604271577e-5
981.6634827015528		9.925494811078999e-5
1125.5608546208302		-0.00012294887428097078
1290.5514565625695		0.00011645354857196927
1479.727244598283		-0.00010515407830814757
1696.6334099056276		-5.58634180313279e-5
1945.3348163427704		-3.768446056178428e-5
2230.492176790189		-7.453896500856874e-5
2557.4493958193866		-4.363280666398279e-5
2932.3337155072127		-2.0231923118654284e-5
3362.17054114786		-2.9786219206734764e-5
3855.015098718793		-4.4801279970655e-5
4420.103391387226		1.1753760178727784e-5
5068.025284011481		7.613937031238493e-6
5810.922959274621		3.980798371792993e-5
6662.718464556979		5.7707578178542364e-5
7639.374613820374		-2.1378721283368394e-5
8759.194133856248		3.082116762133303e-5
10043.162660956754		-1.8766418113052903e-6
11515.34201583336		-1.905668552963951e-5
13203.321126831624		1.040859735811145e-5
15138.733051831347		-1.0130501541631728e-5
17357.847787922965		-2.8723620194602115e-5
19902.251978229724		-9.500476961859406e-6
22819.628253713712		9.316961051216195e-6
26164.64881498339		-5.97178884332978e-6
30000.00000000001		2.2452118733452352e-5
