# Supplementary material for: Achiral hard bananas assemble double-twist skyrmions and blue phases
Source: Nat Commun. 2024 Aug 8;15:6780. doi: 10.1038/s41467-024-50935-4 (PMC11310516; doi:10.1038/s41467-024-50935-4)
Supplement: Supplementary file 8 — Source Data [file 41467_2024_50935_MOESM8_ESM.zip › Source Data/Figure4/msd_b.txt]

1.2		0.0623939755151657
1.2		0.0623939755151657
1.8		0.18109806156732805
2.4		0.31656423892567137
3.0		0.45947099725180685
3.6		0.6065226632946175
4.419895667891852		0.8145601691982294
5.426521587513657		1.0664048496540506
6.662405348992565		1.375590992497839
8.17976014993104		1.7449119142986915
10.042690680854063		2.1919225073910393
12.32990139841243		2.7213448683320305
15.138021604549104		3.3489119628310147
18.585687808444412		4.118238874758238
22.818555841481636		5.022876798451657
28.01545447536472		6.091883566276215
34.3959405193572		7.41063279036447
42.22957458182577		8.993585307730253
51.84730937531324		10.862850759351236
63.65547169438766		13.094196544897653
78.15292877212123		15.743566838589622
95.95216425359978		18.955305108109137
117.80515419703703		22.862193654079057
144.63513630300423		27.359047374785977
177.57561454738783		32.75826699351996
218.01824707256478		39.20302535151059
267.671640488168		47.0099873139127
328.6335345030999		56.585204338063136
403.47942652062164		67.4420578619056
495.3713803783292		80.39624067486484
608.191616147718		96.17455477943045
746.7065248498449		115.86520315105815
916.7680373251139		137.04333639331372
1125.5608546208302		161.03036763551228
1381.9059848020167		190.51651194465063
1696.6334099056276		231.31529841121574
2083.039627345128		274.7307270552716
2557.4493958193866		329.5131934230763
3139.9054181763186		399.16577518645965
3855.015098718793		548.3719950188632
4732.990148468022		645.8843727104727
5810.922959274621		753.5091604722513
7134.3536705975575		901.6334170822415
8759.194133856248		1163.277946849061
10754.090057348592		1406.167331226206
13203.321126831624		1646.299608091736
16210.361625074487		1947.1231983941248
19902.251978229724		2403.384640081205
24434.965916630477		2855.872067201175
30000.00000000001		3435.6849299046785
