# Supplementary material for: Achiral hard bananas assemble double-twist skyrmions and blue phases
Source: Nat Commun. 2024 Aug 8;15:6780. doi: 10.1038/s41467-024-50935-4 (PMC11310516; doi:10.1038/s41467-024-50935-4)
Supplement: Supplementary file 8 — Source Data [file 41467_2024_50935_MOESM8_ESM.zip › Source Data/Figure4/ngp_l.txt]

1.2		0.02050926800220021
1.2		0.02050926800220021
1.8		0.055045409076861375
2.4		0.09324131221299689
3.0		0.1296084225193139
3.6		0.15735315680262918
4.127706844593801		0.17838912558507125
4.732767720807366		0.19914268687900458
5.426521587513657		0.2168713807086787
6.221969527532262		0.23381617772412522
7.13401839045805		0.2548082123802999
8.17976014993104		0.2718105873304716
9.378792210557215		0.2830247071288495
10.753584667094454		0.2963064022706931
12.32990139841243		0.3080676471509418
14.137282887609354		0.31102829255767533
16.20959981642887		0.3152724234662152
18.585687808444412		0.3276116956614894
21.310075216222103		0.3388907791311909
24.433817591335746		0.33795475627876304
28.01545447536472		0.3354821836861202
32.12210644232473		0.3354477609788293
36.83073295132066		0.3304147020398117
42.22957458182577		0.33044822342696034
48.41980667935741		0.326903464626753
55.517435401192266		0.3265637675491012
63.65547169438766		0.3207977440248475
72.98642394688082		0.3082965367938312
83.68515602443466		0.30672809945786034
95.95216425359978		0.29750814717072677
110.01733476199237		0.2991988120247068
126.14425158917877		0.29893295382093316
144.63513630300423		0.2877581948010046
165.83651169074113		0.2785773382633757
190.14569566373117		0.27245306537652464
218.01824707256478		0.26480160653047896
249.97650296882452		0.24946254909288373
286.6193673033444		0.23727715266823302
328.6335345030999		0.2282699735485098
376.8063582587493		0.21720525530790818
432.04060668641773		0.20654605494585776
495.3713803783292		0.19566286053938592
567.9855103898636		0.17887196320611293
651.2437996850956		0.16471123512548652
746.7065248498449		0.15256483170260227
856.1626759793213		0.14723584776083737
981.6634827015528		0.13628845909267195
1125.5608546208302		0.12752192929477557
1290.5514565625695		0.11647509944874065
1479.727244598283		0.10344990918388014
1696.6334099056276		0.09410268137464983
1945.3348163427704		0.0822052810489008
2230.492176790189		0.07711217540017715
2557.4493958193866		0.07412737031650836
2932.3337155072127		0.07105024681431021
3362.17054114786		0.060206913595318934
3855.015098718793		0.04346589537812273
4420.103391387226		0.04684872036994382
5068.025284011481		0.04709401428046373
5810.922959274621		0.048752567136952654
6662.718464556979		0.05236383403798462
7639.374613820374		0.045417430258884284
8759.194133856248		0.03648017370011988
10043.162660956754		0.03438533594906255
11515.34201583336		0.03908199919220757
13203.321126831624		0.03742247511663162
15138.733051831347		0.035285401346498935
17357.847787922965		0.02887737137714614
19902.251978229724		0.029261266953091256
22819.628253713712		0.025649340868485186
26164.64881498339		0.024175307526367686
30000.00000000001		0.020731856498604807
