# Supplementary material for: Achiral hard bananas assemble double-twist skyrmions and blue phases
Source: Nat Commun. 2024 Aug 8;15:6780. doi: 10.1038/s41467-024-50935-4 (PMC11310516; doi:10.1038/s41467-024-50935-4)
Supplement: Supplementary file 8 — Source Data [file 41467_2024_50935_MOESM8_ESM.zip › Source Data/Figure4/sf18_l.txt]

0.6		1.0
1.2		0.9993194444092038
1.8		0.9980165043624151
2.4		0.996511544212197
3.0		0.9949194788145131
3.6		0.9932816869058634
4.127706844593801		0.9918181062533715
4.732767720807366		0.9901578785245879
5.426521587513657		0.988275230828386
6.221969527532262		0.986115352545692
7.13401839045805		0.9836820152195677
8.17976014993104		0.9808821979010887
9.378792210557215		0.9777585650956546
10.753584667094454		0.9742693730435955
12.32990139841243		0.9703110180574083
14.137282887609354		0.9659201620000675
16.20959981642887		0.9610623463084521
18.585687808444412		0.9555917691996907
21.310075216222103		0.9494413566590851
24.433817591335746		0.9426300311361608
28.01545447536472		0.9350791391535467
32.12210644232473		0.9264849254591634
36.83073295132066		0.9169160374671164
42.22957458182577		0.9062434772835364
48.41980667935741		0.89426515084063
55.517435401192266		0.8813272337018154
63.65547169438766		0.8668932909872152
72.98642394688082		0.8512886454107775
83.68515602443466		0.8340221952863518
95.95216425359978		0.8155117061669609
110.01733476199237		0.7955117500084482
126.14425158917877		0.7746960087974528
144.63513630300423		0.7515497881878191
165.83651169074113		0.7268435356443619
190.14569566373117		0.700177729008979
218.01824707256478		0.6720511656984659
249.97650296882452		0.6410011967912759
286.6193673033444		0.6090915761424862
328.6335345030999		0.5753041481157997
376.8063582587493		0.5423939804009277
432.04060668641773		0.5073158074235649
495.3713803783292		0.47245682871274597
567.9855103898636		0.4359524086270916
651.2437996850956		0.39937357518375194
746.7065248498449		0.3633223350918493
856.1626759793213		0.33168333998798155
981.6634827015528		0.3018396702606383
1125.5608546208302		0.27304553542683824
1290.5514565625695		0.24549964394170548
1479.727244598283		0.21610004583319745
1696.6334099056276		0.18542236167171883
1945.3348163427704		0.16303867866944013
2230.492176790189		0.14625310625377513
2557.4493958193866		0.12816616069564415
2932.3337155072127		0.11311285653706388
3362.17054114786		0.09785987728265932
3855.015098718793		0.08677346219811355
4420.103391387226		0.07869792298956532
5068.025284011481		0.07041748757776764
5810.922959274621		0.059829896207170954
6662.718464556979		0.05116923137165308
7639.374613820374		0.04403988252297111
8759.194133856248		0.0351381679401987
10043.162660956754		0.030050830663472836
11515.34201583336		0.02643172578939884
13203.321126831624		0.021670100364635726
15138.733051831347		0.018200493852535766
17357.847787922965		0.0134363885597178
19902.251978229724		0.013086388114719445
22819.628253713712		0.00964115499528496
26164.64881498339		0.009052190490012553
30000.00000000001		0.006360425195652196
