# Supplementary material for: Achiral hard bananas assemble double-twist skyrmions and blue phases
Source: Nat Commun. 2024 Aug 8;15:6780. doi: 10.1038/s41467-024-50935-4 (PMC11310516; doi:10.1038/s41467-024-50935-4)
Supplement: Supplementary file 8 — Source Data [file 41467_2024_50935_MOESM8_ESM.zip › Source Data/Figure4/sf157_b.txt]

0.6		1.0
1.2		0.9745591709672906
1.8		0.9280655762176802
2.4		0.878151843976261
3.0		0.8290675257309731
3.6		0.7821786568404345
4.127706844593801		0.7428792491265782
4.732767720807366		0.7011476583679449
5.426521587513657		0.6568043869516732
6.221969527532262		0.6104389255862323
7.13401839045805		0.5636971367525161
8.17976014993104		0.5170054366020591
9.378792210557215		0.4700186115958538
10.753584667094454		0.4236781068895557
12.32990139841243		0.37893032372350777
14.137282887609354		0.3364647727920198
16.20959981642887		0.29567830087193325
18.585687808444412		0.2568806433414028
21.310075216222103		0.2226405641642159
24.433817591335746		0.19106508009374085
28.01545447536472		0.1622368351474115
32.12210644232473		0.1347802210656534
36.83073295132066		0.11024626067487653
42.22957458182577		0.08897580307496925
48.41980667935741		0.07181429478798546
55.517435401192266		0.05383012583365303
63.65547169438766		0.041761677300629886
72.98642394688082		0.03129858805543482
83.68515602443466		0.023309878969567786
95.95216425359978		0.016944248741550542
110.01733476199237		0.010772559470775024
126.14425158917877		0.008035043363888215
144.63513630300423		0.004657599960355494
165.83651169074113		0.0031217834580093426
190.14569566373117		0.001697093116679726
218.01824707256478		0.0022745802273253994
249.97650296882452		0.000181014321299747
286.6193673033444		0.0004771941990070381
328.6335345030999		0.0002130958208659125
376.8063582587493		-0.00013777626637707043
432.04060668641773		0.00043704880168846783
495.3713803783292		1.634685578437756e-5
567.9855103898636		-6.13375441758271e-5
651.2437996850956		0.0002247172992577621
746.7065248498449		5.809658479512454e-5
856.1626759793213		-0.0002734332363242632
981.6634827015528		-0.00016989457411403693
1125.5608546208302		-0.00011422907758951918
1290.5514565625695		-1.3201563055001228e-5
1479.727244598283		0.00020451395560637552
1696.6334099056276		6.960629732176839e-5
1945.3348163427704		4.5713914690004146e-5
2230.492176790189		1.3553048027496275e-5
2557.4493958193866		-5.1575446266468014e-5
2932.3337155072127		0.00017492593542704253
3362.17054114786		9.858940872876668e-5
3855.015098718793		2.7147953212388266e-5
4420.103391387226		3.20819461967622e-5
5068.025284011481		-0.00023920659598542396
5810.922959274621		-2.85351324321947e-5
6662.718464556979		0.00013186859419523936
7639.374613820374		-3.420178410784226e-5
8759.194133856248		-0.00011381340458628935
10043.162660956754		-0.00012831326053261015
11515.34201583336		-3.2306283755196286e-5
13203.321126831624		-2.6412492517373118e-5
15138.733051831347		-2.256429872398418e-6
17357.847787922965		-6.04268601597572e-5
19902.251978229724		3.8075098609793085e-5
22819.628253713712		7.472907356188913e-6
26164.64881498339		4.419330572788857e-5
30000.00000000001		-7.416436456677712e-6
