# Supplementary material for: Achiral hard bananas assemble double-twist skyrmions and blue phases
Source: Nat Commun. 2024 Aug 8;15:6780. doi: 10.1038/s41467-024-50935-4 (PMC11310516; doi:10.1038/s41467-024-50935-4)
Supplement: Supplementary file 8 — Source Data [file 41467_2024_50935_MOESM8_ESM.zip › Source Data/Figure4/sf09_b.txt]

0.6		1.0
1.2		0.9998372403965915
1.8		0.9995294591398745
2.4		0.999180412678311
3.0		0.9988145590325047
3.6		0.9984403243579996
4.127706844593801		0.9981014796410793
4.732767720807366		0.9977163654487994
5.426521587513657		0.9972745470368068
6.221969527532262		0.9967668877042292
7.13401839045805		0.9962036005319923
8.17976014993104		0.9955643628420123
9.378792210557215		0.9948348810237904
10.753584667094454		0.9940201177021739
12.32990139841243		0.993109718175617
14.137282887609354		0.9920889812013275
16.20959981642887		0.9909272994615935
18.585687808444412		0.9896090337381035
21.310075216222103		0.9881639050937916
24.433817591335746		0.9865185092909203
28.01545447536472		0.9847111019025776
32.12210644232473		0.9826198390862722
36.83073295132066		0.9802593669853342
42.22957458182577		0.9776337762400983
48.41980667935741		0.9746450669404705
55.517435401192266		0.9714086232777519
63.65547169438766		0.9676836734311149
72.98642394688082		0.9635672659372401
83.68515602443466		0.9590497700099414
95.95216425359978		0.9538258553935499
110.01733476199237		0.9480156325698842
126.14425158917877		0.9414808413226168
144.63513630300423		0.93462350557201
165.83651169074113		0.9269518132861156
190.14569566373117		0.918320761336984
218.01824707256478		0.9088118866629189
249.97650296882452		0.8983749514967325
286.6193673033444		0.8858693956933477
328.6335345030999		0.8723579398172994
376.8063582587493		0.8578946875884061
432.04060668641773		0.8420193502966219
495.3713803783292		0.8244191347304561
567.9855103898636		0.8049522452840755
651.2437996850956		0.7837606012807605
746.7065248498449		0.760447522024047
856.1626759793213		0.7382264303516868
981.6634827015528		0.7149548875836724
1125.5608546208302		0.6896506739932112
1290.5514565625695		0.6630147879971074
1479.727244598283		0.6294565484922743
1696.6334099056276		0.5917196889417751
1945.3348163427704		0.5560925068980064
2230.492176790189		0.5259986666589878
2557.4493958193866		0.487510171035559
2932.3337155072127		0.45232421266234035
3362.17054114786		0.40712874027719914
3855.015098718793		0.36613882128387265
4420.103391387226		0.3329553775470325
5068.025284011481		0.3009976633371424
5810.922959274621		0.2668595536030699
6662.718464556979		0.23125230879412925
7639.374613820374		0.19917718350458707
8759.194133856248		0.15575816090669914
10043.162660956754		0.13009908619401908
11515.34201583336		0.11277681287899186
13203.321126831624		0.0905630271203261
15138.733051831347		0.07464399296560172
17357.847787922965		0.05388691390160543
19902.251978229724		0.04756044532754204
22819.628253713712		0.037754930483532935
26164.64881498339		0.029191457761473874
30000.00000000001		0.02027419135574032
