# Supplementary material for: Achiral hard bananas assemble double-twist skyrmions and blue phases
Source: Nat Commun. 2024 Aug 8;15:6780. doi: 10.1038/s41467-024-50935-4 (PMC11310516; doi:10.1038/s41467-024-50935-4)
Supplement: Supplementary file 8 — Source Data [file 41467_2024_50935_MOESM8_ESM.zip › Source Data/Figure4/msdper_l.txt]

1.2		0.03815615589326053
1.2		0.03815615589326053
1.8		0.10034104356465348
2.4		0.16131550617670443
3.0		0.21747261377150556
3.6		0.2706085120016358
4.419895667891852		0.3381368096981412
5.426521587513657		0.41523107933380277
6.662405348992565		0.5045234855870334
8.17976014993104		0.6130287694722748
10.042690680854063		0.7462491629160286
12.32990139841243		0.9061193289028646
15.138021604549104		1.1000703439338835
18.585687808444412		1.3424851441820997
22.818555841481636		1.6382360378311616
28.01545447536472		2.007780482221852
34.3959405193572		2.470850571660954
42.22957458182577		3.0314256766016774
51.84730937531324		3.763797095675787
63.65547169438766		4.638647962909416
78.15292877212123		5.7481389468686475
95.95216425359978		7.133286653514958
117.80515419703703		8.857898057103927
144.63513630300423		11.01753100914646
177.57561454738783		13.758858992856323
218.01824707256478		17.267709212024453
267.671640488168		21.848996394963365
328.6335345030999		27.721143026783405
403.47942652062164		34.62848661571283
495.3713803783292		43.4103947743577
608.191616147718		54.299978120907056
746.7065248498449		68.39383428749912
916.7680373251139		84.74819217949276
1125.5608546208302		102.87949753807959
1381.9059848020167		126.2553438306853
1696.6334099056276		157.84895594038937
2083.039627345128		191.4861467678126
2557.4493958193866		233.45971237698075
3139.9054181763186		286.9661974042242
3855.015098718793		401.67561891193395
4732.990148468022		474.2899508065576
5810.922959274621		556.2647582728324
7134.3536705975575		662.747838554295
8759.194133856248		851.7811828970672
10754.090057348592		1029.4953134502778
13203.321126831624		1202.1543886678562
16210.361625074487		1421.2684006494972
19902.251978229724		1756.582515993602
24434.965916630477		2077.6780045652654
30000.00000000001		2502.0964092056406
