# Supplementary material for: Achiral hard bananas assemble double-twist skyrmions and blue phases
Source: Nat Commun. 2024 Aug 8;15:6780. doi: 10.1038/s41467-024-50935-4 (PMC11310516; doi:10.1038/s41467-024-50935-4)
Supplement: Supplementary file 8 — Source Data [file 41467_2024_50935_MOESM8_ESM.zip › Source Data/Figure4/sf57_b.txt]

0.6		1.0
1.2		0.996525081373186
1.8		0.9899520973948274
2.4		0.9825160081684293
3.0		0.974750138022423
3.6		0.9668443947301769
4.127706844593801		0.9597524830497086
4.732767720807366		0.9517626209110924
5.426521587513657		0.9426860257956952
6.221969527532262		0.9323775822517123
7.13401839045805		0.9211104087082951
8.17976014993104		0.9085476853665895
9.378792210557215		0.8945123447106824
10.753584667094454		0.8791669884126313
12.32990139841243		0.8623953258860898
14.137282887609354		0.8441462815624451
16.20959981642887		0.82405275392806
18.585687808444412		0.8018913812599846
21.310075216222103		0.7786168252682129
24.433817591335746		0.7531580893256569
28.01545447536472		0.7263652446313515
32.12210644232473		0.6966156803503653
36.83073295132066		0.6648729883256725
42.22957458182577		0.6315092920711085
48.41980667935741		0.5963453987898879
55.517435401192266		0.5611206282652784
63.65547169438766		0.5237251158987518
72.98642394688082		0.48584085926317827
83.68515602443466		0.44899352768841316
95.95216425359978		0.409353429664428
110.01733476199237		0.3700538206522488
126.14425158917877		0.3310544071947512
144.63513630300423		0.2941703825968496
165.83651169074113		0.25910093895900643
190.14569566373117		0.22434534145695653
218.01824707256478		0.19388474414293488
249.97650296882452		0.16383063356595526
286.6193673033444		0.13498487327871192
328.6335345030999		0.10942820074759138
376.8063582587493		0.08920074123014274
432.04060668641773		0.07111475181507004
495.3713803783292		0.055537006284329477
567.9855103898636		0.040324201144582766
651.2437996850956		0.028429239147613805
746.7065248498449		0.020411330473858576
856.1626759793213		0.01358645159028972
981.6634827015528		0.01028117615092114
1125.5608546208302		0.007317049542416222
1290.5514565625695		0.00460197336812742
1479.727244598283		0.002867491084689931
1696.6334099056276		0.00227892099209107
1945.3348163427704		0.0006021062182917439
2230.492176790189		0.0002154222179602106
2557.4493958193866		0.0007297052995333404
2932.3337155072127		0.0003956896178165772
3362.17054114786		-0.0005336702505720964
3855.015098718793		0.0003155877317127132
4420.103391387226		-0.0004701617440622571
5068.025284011481		0.00021207163652187894
5810.922959274621		2.786348128410264e-5
6662.718464556979		0.00034769045475026945
7639.374613820374		0.0003252747710130255
8759.194133856248		9.850742479335519e-5
10043.162660956754		-7.570493665083501e-5
11515.34201583336		0.00013536693981924537
13203.321126831624		-0.00012998149892233578
15138.733051831347		-4.484307092048555e-5
17357.847787922965		5.9478714669211995e-5
19902.251978229724		0.00018099596727539052
22819.628253713712		4.666644313747028e-5
26164.64881498339		-2.7519657990190723e-5
30000.00000000001		-8.998177266629112e-5
