# Supplementary material for: Achiral hard bananas assemble double-twist skyrmions and blue phases
Source: Nat Commun. 2024 Aug 8;15:6780. doi: 10.1038/s41467-024-50935-4 (PMC11310516; doi:10.1038/s41467-024-50935-4)
Supplement: Supplementary file 8 — Source Data [file 41467_2024_50935_MOESM8_ESM.zip › Source Data/Figure4/sf36_b.txt]

0.6		1.0
1.2		0.9985034570083086
1.8		0.9956624473976357
2.4		0.9924310889924293
3.0		0.9890355416264036
3.6		0.985556161829571
4.127706844593801		0.9824146732927498
4.732767720807366		0.9788550367338521
5.426521587513657		0.9747846124108878
6.221969527532262		0.9701222217675635
7.13401839045805		0.9649847035822201
8.17976014993104		0.9591917047551033
9.378792210557215		0.9526479697883266
10.753584667094454		0.9454093057045286
12.32990139841243		0.9373833662357842
14.137282887609354		0.9285052700262444
16.20959981642887		0.9185751517019326
18.585687808444412		0.9074042851198049
21.310075216222103		0.8953667624233205
24.433817591335746		0.8818812414309618
28.01545447536472		0.8673823158434395
32.12210644232473		0.8508416372454178
36.83073295132066		0.8326104061959358
42.22957458182577		0.8126927524644252
48.41980667935741		0.7909873368530302
55.517435401192266		0.7682701564453328
63.65547169438766		0.7432097092038094
72.98642394688082		0.7164552914780131
83.68515602443466		0.6886262045178244
95.95216425359978		0.6572669932707417
110.01733476199237		0.6243718369054442
126.14425158917877		0.5897843747508613
144.63513630300423		0.5549420152675525
165.83651169074113		0.5190978950699945
190.14569566373117		0.48066651902189866
218.01824707256478		0.44355524079141395
249.97650296882452		0.4053518822982417
286.6193673033444		0.3640041306266231
328.6335345030999		0.3249769367573695
376.8063582587493		0.2892251728920381
432.04060668641773		0.25461362817703065
495.3713803783292		0.22100571083108564
567.9855103898636		0.18705674255319887
651.2437996850956		0.15615239250092672
746.7065248498449		0.12684942111698586
856.1626759793213		0.10535198818862995
981.6634827015528		0.08571140825867378
1125.5608546208302		0.0689074569686201
1290.5514565625695		0.05404178295325519
1479.727244598283		0.03972376556705175
1696.6334099056276		0.02840709491580088
1945.3348163427704		0.01814044219553435
2230.492176790189		0.013763066219636137
2557.4493958193866		0.009969215504178036
2932.3337155072127		0.006702672702486069
3362.17054114786		0.0016726666724526163
3855.015098718793		-0.0004813492720822369
4420.103391387226		-0.0006668787211905148
5068.025284011481		6.003120109109792e-5
5810.922959274621		-0.0002710502674408822
6662.718464556979		0.00042566657970158453
7639.374613820374		-3.0458370771411354e-5
8759.194133856248		0.00024249064225321504
10043.162660956754		-3.5931490103402664e-5
11515.34201583336		-0.00030775768190622417
13203.321126831624		-0.00010405708139600076
15138.733051831347		-0.00018838424416267466
17357.847787922965		-0.00011608487640529853
19902.251978229724		0.00011446979947057235
22819.628253713712		-7.507269994650661e-5
26164.64881498339		-0.00012842978549781845
30000.00000000001		-0.0004738252026440888
