# Supplementary material for: Achiral hard bananas assemble double-twist skyrmions and blue phases
Source: Nat Commun. 2024 Aug 8;15:6780. doi: 10.1038/s41467-024-50935-4 (PMC11310516; doi:10.1038/s41467-024-50935-4)
Supplement: Supplementary file 8 — Source Data [file 41467_2024_50935_MOESM8_ESM.zip › Source Data/Figure6/figure6.txt]

P		stdP		Eta		stdEta		S		stdS		M2		stdM2
0.4010930156874312		0.07312798072989399		0.28612371718499524		5.5865884530989414e-6		0.04097146964621177		0.015248860126023363		0.03344241750206858		0.014532695606191406
0.39968982309469053		0.040153930481491795		0.32734727565307337		1.3475266267790515e-5		0.2946305468506586		0.023664412053949233		0.686834172008555		0.022918793527140477
0.40006659813718626		0.034337249142185625		0.32748714229898435		1.5517704864301574e-5		0.2956885578929414		0.02415251100761418		0.6800626300233303		0.021360434553795625
0.3987678745165484		0.039601179208126135		0.3267455024278672		1.122018261131507e-5		0.3050324622653548		0.027076628403461797		0.6561758216321483		0.028271683780409194
0.39955529651934807		0.06527862979074803		0.32744618144695803		8.893050476783492e-6		0.28905706592711744		0.020897833872589866		0.6741152135637516		0.02931249795537187
0.4003579855634436		0.07362674373251436		0.2861885622597016		2.3442120897636683e-5		0.049563053918329575		0.01224306584961055		0.027727588423940932		0.008937500273380168
0.3991445108589141		0.03809424141272591		0.3272200460023552		1.093857238228966e-5		0.2861062284811357		0.02644531306372796		0.6682171829336085		0.017517830198236575
0.3995447933826617		0.07483794870340481		0.3275157935890186		2.7119622094040455e-5		0.2858700436142159		0.021570044207184325		0.6639464651225445		0.032263303410147375
0.3991998214328567		0.042848566174937465		0.3266708649028278		5.912700254149372e-6		0.2746867683048592		0.01686613044652487		0.6396306110940643		0.036603065805413455
0.39950653542345765		0.03944003345419964		0.32752506396889997		1.1903169943629774e-5		0.2939841073510131		0.026306252360225556		0.675297942409258		0.029041798810455214
0.40093141082891715		0.08201056653266384		0.32755295645185717		1.16432632298092e-5		0.28734624840706996		0.02727768673749247		0.6813074640710122		0.02524570624156758
0.3989786494730527		0.05627799925669955		0.32725908429785433		1.6487462040183907e-5		0.28550832508120555		0.016831513212800932		0.6866401706926394		0.027311416485624265
0.3988732316788321		0.07464813629582881		0.3275949062654302		3.103787748080983e-5		0.2822023896104413		0.02262828753742557		0.6770339081085812		0.028340201784314043
0.3990728003789621		0.07732927332806015		0.32733852943417635		6.247462203490081e-6		0.29778148828328166		0.037002148348577034		0.6641662121203281		0.023012922959265342
0.3990325694890511		0.06358886047147863		0.32762414630549297		1.4535073459362593e-5		0.2966845281865245		0.01186708735557418		0.6701357619477485		0.02688213643529184
0.40126255903809616		0.06124449935841397		0.3273600510804967		2.843672979043383e-5		0.28340718234770496		0.027577106853195414		0.668653419233634		0.02907734203640461
0.4000745060023998		0.06771771204483719		0.32783046699216034		1.8691081136407242e-5		0.2954734506954463		0.022465951956922605		0.6871091943364512		0.023855014820124285
0.3992967361783822		0.04919775038325967		0.3277038763012375		5.6449032598314186e-5		0.302034863604092		0.025876642982255026		0.6691705024964293		0.036893273184691135
0.3988804675562444		0.04405755686340064		0.3274255976533693		1.0442573916234675e-5		0.28720505245945493		0.021775805764937553		0.6878769255456976		0.02361166007994105
0.40009076695830414		0.06946690606257906		0.3275278441717795		7.180035067287117e-6		0.3015049523680473		0.027790656713053207		0.6684331506281554		0.021386043851844918
0.4007811645385462		0.0604864420042514		0.3261781792754003		9.377877343198864e-6		0.2826949438531601		0.030115542220318262		0.6163226663660477		0.04868807780742512
0.3998778159384062		0.04834141858536989		0.32705962388992876		2.5231237496047167e-5		0.29096851014962755		0.016338855500405824		0.6619968714094716		0.03967639863217537
0.3995791030256974		0.052471880197998685		0.32709139478121513		1.015554830395123e-5		0.28519754761958344		0.017194368834311056		0.6580824815988895		0.048889710499735034
0.3997946327977202		0.048171251061091845		0.3277139967438017		3.213807942809988e-5		0.2944503420181602		0.021103217234137786		0.675797227275082		0.02644546782172331
0.39999543677732224		0.059029715914818606		0.3276410445157264		1.8660251997619207e-5		0.29805727078832683		0.019105929817788733		0.6745986108029679		0.028111135909096932
0.4006277643315668		0.07908240544098986		0.286167158234444		9.767037908520124e-6		0.035192369818911266		0.01080344782481366		0.0349933307728793		0.010578896576455717
0.39887291433456656		0.06303142093050637		0.32742800372458325		1.7838518655495126e-5		0.29188357725075		0.022883772977083456		0.679865461492203		0.02445056368930526
0.4000308866973302		0.05960504679190556		0.327069927609218		1.1126395925755434e-5		0.2965809605862947		0.021010656812485026		0.6549437019596716		0.02907374761369361
0.39988813447155286		0.05563815520072587		0.32759229837259013		1.5542054157758578e-5		0.2945859451826665		0.024244495686341343		0.6707534273414707		0.02622070663271848
0.4001196377492251		0.04772505243772527		0.3269470107943088		4.115981865303184e-5		0.29591758720361405		0.02081582179030598		0.6535244576125121		0.030093211651580264
0.39992699420757927		0.041464446819997926		0.3275257741575089		5.7401066254733194e-5		0.2896263814258211		0.03249898048249429		0.6737684766114067		0.028028429624342908
0.3990390057984202		0.06581970227145878		0.32759222997536075		1.1620451249681953e-5		0.2918637326789381		0.018308410624041874		0.6572260062087851		0.03900174486681434
0.4000546025047495		0.03860184739120528		0.3279916060120343		1.1564026532032667e-5		0.29441237979797785		0.031245248645125272		0.6881891725665675		0.0227448073009767
0.4000364193640636		0.03509230882652075		0.327747231172616		5.147140337303354e-5		0.2865372471685274		0.01695568154285791		0.6867120924316313		0.014750406512332405
0.4008711986621338		0.08681304756077227		0.3273714210006204		3.730749380354051e-5		0.28337154854359886		0.023209074711666205		0.6648913451087846		0.032314639027575684
0.4012617531450855		0.054005217339001654		0.3274093584612363		3.69058471657644e-5		0.29909682713285224		0.018667197214095536		0.6650756066969055		0.029068048996637987
0.39970252084091595		0.043983243705507664		0.3273048489524505		1.1011321804446143e-5		0.2965071817864949		0.02271086798945852		0.656269893758934		0.04392093678657134
0.4002467255694431		0.06112513979783414		0.3276821952500693		2.870540737046561e-5		0.2877559655445025		0.028140049810518136		0.6787273630606673		0.023627756011410053
0.4014125292652735		0.05324348306279705		0.3275220606482112		1.0294969165508207e-5		0.28214290026658956		0.01831485908645558		0.6717866530673813		0.03301632211106853
0.4006457493580642		0.05605110111170079		0.32761414686255763		1.6804109668781323e-5		0.2902788076256345		0.022283072884296807		0.6721552155915671		0.02504273502570871
0.4017534276352365		0.06730914140187337		0.28621212449935063		1.3686993846839916e-5		0.04081910211734694		0.011379105138738296		0.03128178284040752		0.014266170048319779
0.40101729660533947		0.05455001890758953		0.3280529611091499		4.160244100987472e-5		0.29743306114109		0.015405357492090687		0.6912688991096898		0.016916181025479756
0.3999791685351465		0.05336911390176838		0.3273541746601037		1.90412970417184e-5		0.2904832348112624		0.02683136095477067		0.6667950179920884		0.03622698417388854
0.39961882171882807		0.052385811678585505		0.32755092222926224		1.0267907776147419e-5		0.3033512988027565		0.017031707406424613		0.6680045186022217		0.022785119437535414
0.4003135449685032		0.059616694552900175		0.32813089202948076		5.7912760214590335e-6		0.28774058339873315		0.02793967284396771		0.6959308307657464		0.03404601373960776
0.4019888423837616		0.07266562436926821		0.3278976675234017		1.644292111120654e-5		0.29087488737685313		0.02054183598127006		0.6763031454669779		0.02215281096423013
0.4004225258214178		0.0522241273433145		0.32801464955109516		1.8759753756677857e-5		0.3031962689530219		0.023492203458485097		0.6807975117203348		0.02505881471610368
0.4008973623547645		0.07302348977802928		0.32776165977730515		1.0944636446616577e-5		0.2904844072847225		0.02817779090276063		0.6658148790536328		0.021323147552342412
0.3997765707579242		0.04918094797593337		0.32822351947844125		6.658896576197463e-6		0.2936375640057954		0.027701944836897648		0.6777046078694997		0.0314044426485425
0.39988474040995897		0.06110453290693943		0.3279689959449491		1.9178482212082125e-5		0.29016459392299543		0.0192900139800185		0.687207176490781		0.021642616809883865
0.4009829383831617		0.04387987750661623		0.3278058522798995		7.2040004629075985e-6		0.29441537569287307		0.030076835706629213		0.6741544182218796		0.018756669803348048
0.40070675750224977		0.08340139336823615		0.3280250569086395		1.7405471667679167e-5		0.2879770798506134		0.015620949367858954		0.6823423849620148		0.017715472267744482
0.40070087976002405		0.05095684459934639		0.3280378994442402		1.4643309374554258e-5		0.2978772099559672		0.02232801714589435		0.6855306328399137		0.013080093863815874
0.4002525256814318		0.06367494457890358		0.32807226050775606		2.4933884825324348e-5		0.2963564507129079		0.017804653512050433		0.6844009190511614		0.020795738583046074
0.4008237649425057		0.058415053150081796		0.3280760059459982		3.8839115072972444e-5		0.2925728598111121		0.03653257771236648		0.6519695477435015		0.05836807766245694
0.40147854194380556		0.05531152495236584		0.28657000215687717		1.2213419523876282e-5		0.041518662588146654		0.014470062353336711		0.03061359636024863		0.006565087649002895
0.4011833368053195		0.07075717409153803		0.32783903685071336		5.8266113325669135e-6		0.28725234552850215		0.019793214865293146		0.6847387961518685		0.031368221934514155
0.4002708071406859		0.06920059844316505		0.3282052911464481		4.733242136200226e-5		0.29051703565684056		0.024738803114953446		0.6865854568541997		0.029554052373281774
0.40051649825417457		0.08512645728804719		0.3279756652552073		8.210764310328275e-6		0.2863068525095279		0.018109777204367048		0.680415483052382		0.014139951041201007
0.4008357561713829		0.07200062378213665		0.3271697269868633		1.065237839077978e-5		0.2802139202114667		0.032056464973603684		0.6564178220642926		0.062173790435645526
0.401765923409659		0.03987097306063543		0.32808743037660043		2.672507503062888e-5		0.2858794749066694		0.019520942270069924		0.6941476964569816		0.019356183877111112
0.40121316477652236		0.04097686790111318		0.32806533787463527		5.1731711246260614e-5		0.2980843961088244		0.02475796754440895		0.6779468262234544		0.022602090722168355
0.40090809838716124		0.06351155314478257		0.3272795653085619		2.9674321334475995e-6		0.29402525192167245		0.026842575084658753		0.6683736324630009		0.0472811622602887
0.4009402259424058		0.04448219565834561		0.3276110234957633		9.14069404934939e-6		0.2922476460804555		0.0184569213553478		0.6623267122778497		0.029357507750443504
0.4006336794780522		0.07072117386553335		0.32786948841760966		3.073813619371102e-5		0.28965753510325715		0.03381467204489592		0.6791669089417316		0.017801316464449227
0.40256625450554945		0.06349241336972856		0.32830171822720816		3.9965128318457105e-5		0.29244581559002714		0.031850701087625506		0.6846119930735092		0.025247539418280493
0.4013172110048995		0.07306731753780743		0.3279823625995323		1.2191822298439246e-5		0.2994579925825137		0.024564997186907345		0.6720681930985901		0.033475076592091355
0.40020145918508154		0.07265630282514482		0.32806398484604316		8.743568091123602e-6		0.2905035222059553		0.019750167418335136		0.6897057647118469		0.018294374473154424
0.4010245587721228		0.05356862966658612		0.32811318162991854		1.309695961990277e-5		0.28778310072097657		0.028715263595658104		0.6876361927982972		0.02802035434106236
0.40115963611038896		0.05358332348985508		0.32766223780037457		5.171170648694971e-6		0.2927770951606111		0.010647010125579491		0.6700080404183869		0.02991531141115197
0.40206230579742025		0.07968957759133963		0.28661959318410996		9.0340159791184e-6		0.04444635164618485		0.025453704859381893		0.03216185718352404		0.00906347252372751
0.3999153341915808		0.04559371343941957		0.3279416514777333		3.759300150005885e-5		0.2886996499499647		0.016228774930496168		0.6843818460240946		0.0300856141665338
0.4009989699390061		0.05826241012125261		0.3281058704816307		7.422872034930446e-6		0.30027425792048595		0.030784638981662928		0.6672324077968897		0.021291500977087954
0.4016313798350165		0.04316088717923863		0.3278068974977293		5.722638786163782e-6		0.2941841441194979		0.02089741778907398		0.6797938173469183		0.021736727616351308
0.4022842401489851		0.06579350810325231		0.3284141594276804		1.72209083873106e-5		0.2875695648987046		0.025058061071546203		0.688704429744537		0.02272918928137301
0.40276569270472956		0.040037662390203614		0.2868350390983992		2.1059665417979347e-5		0.041846827567493555		0.02085134591119848		0.033608275001480885		0.010094956380387146
0.3996376582051795		0.06839227558693778		0.3285772395046538		8.069612139407855e-6		0.30359609202772814		0.01279475346696024		0.6918170824414149		0.0129861583195737
0.40114995021097893		0.05106256639783815		0.32860410020571773		9.85499920518463e-6		0.29667529971960505		0.026599419515675526		0.685002450829233		0.023366455847456537
0.4005959647725227		0.038293568616222594		0.32844153469511184		1.7203779998350527e-5		0.28662554076770447		0.023672083041384854		0.6809798627268895		0.02283629328325691
0.40081208990001005		0.05972826649506869		0.3275983777026604		1.495615458389773e-5		0.29358140146119194		0.023397194763363143		0.6664220057140562		0.025393166559158575
0.4015337073542646		0.08078504404624265		0.32841056628268855		1.6011836777174488e-5		0.3043016200470831		0.021174345628834627		0.685240626496419		0.019911202892555237
0.40228331594540545		0.08384616590541817		0.3281894771794896		1.381617605285372e-5		0.3003794687511284		0.017522981039566378		0.6797382587696187		0.02897629415569602
0.40050353279972		0.06603464188030149		0.3282045972331449		1.804014985640537e-5		0.28776862642262696		0.0178176678756381		0.6880534982614012		0.029272009694654526
0.40147195030696936		0.062113769627076335		0.32842451938832085		3.5979312185300637e-5		0.30197665148202496		0.02497471223674529		0.6789663489835145		0.023981453761799967
0.40047969737326267		0.040700873605490205		0.3285837178716173		1.5005988735997455e-5		0.2925212607608541		0.019915103510899007		0.6893779414173314		0.021330562088682024
0.40234026840715925		0.04643110086008084		0.2872717325729342		2.021904619687352e-5		0.0453893585710586		0.018273099258149468		0.0327478121436691		0.009273596229153504
0.4007334678522148		0.04348419687019506		0.3285569864749097		1.074716319657502e-5		0.2888057200327487		0.02839064789596935		0.6670775634816231		0.055052967631824205
0.4008043147785222		0.038481129853614175		0.32830487800617436		1.6507954854744135e-5		0.29796382510928326		0.021389331960692266		0.682818299298358		0.024817293268842643
0.40031158991700827		0.06539541878376948		0.32817686839116805		7.283124433948743e-6		0.28664454950455864		0.030947485013581646		0.660799352985716		0.037912933570951005
0.400608851280172		0.05769125771494738		0.3284964146144014		4.172168783284098e-6		0.3027848878966285		0.017343763533340946		0.6828845540776405		0.016260653635957273
0.400458957430257		0.06524565759925105		0.28646060494433995		5.295189577767931e-6		0.04426482194050037		0.021718297015929307		0.029629614005217405		0.010132090375938983
0.40110391195680434		0.07721498915833223		0.32823117230215665		3.237483568325259e-5		0.3056931610192797		0.023031646742382502		0.6769146521878135		0.02535952881755069
0.40087062259274064		0.04906511264692455		0.328349403293241		1.5531071637199835e-5		0.3017072667393018		0.026325614301336158		0.6887851232639636		0.024286547108590083
0.4018858654874512		0.02752450325438128		0.328389181674852		5.715775313421195e-6		0.2906842610636911		0.027341906992765296		0.6820977216976903		0.031000593673132
0.4009482615988401		0.052984904751601614		0.32873697804121593		1.1517327139966729e-5		0.29788083522554754		0.018295498807944878		0.682661888745333		0.02548158279381372
0.4029879969633037		0.06045411448156203		0.32866738465507717		3.759266916945778e-5		0.29319773425895507		0.022947106106345184		0.6892195641067957		0.025604152685846256
0.4011461475582442		0.06845832100151981		0.3287757359517094		1.8932122961374048e-5		0.30019791117590644		0.016505662983189773		0.6741096760633077		0.02538930750884226
0.40130937663633637		0.06166748399784338		0.3284386363681305		1.5254000553526866e-5		0.28382818771150253		0.029609079206477235		0.6857540204653493		0.020099712498949304
0.4012775102159784		0.04454860371109994		0.32820880602396446		2.137566341607502e-5		0.29554742211784046		0.03078885431668837		0.6700963790936482		0.019599013961369018
0.4014244187251275		0.06094703457018222		0.328234695529353		2.6416479805870784e-5		0.3046706590594235		0.021022550095969848		0.6726043431915351		0.03238014203893694
0.40160442363163684		0.07532175117928616		0.28696399966996916		7.347497747158683e-6		0.04745997327430252		0.01677167805053305		0.0289611995187251		0.006001650547279031
0.35009051205679437		0.06444872545657881		0.2690584579681634		4.2610025710663215e-6		0.03623790359627905		0.010252247163978705		0.027761793310998838		0.009324272476431687
0.3597036469263074		0.0497262007966008		0.2723624200422445		6.591265403327415e-6		0.04027994625974723		0.012622875594548206		0.03606646036619644		0.013157940535875904
0.36972264350065		0.07781195149435298		0.27563484478022987		4.6039017200994175e-6		0.033242192116556366		0.014398701804996632		0.030946926303154775		0.008569705157859424
0.37970435725527446		0.05790308428556242		0.27908908270050253		1.7113270785987085e-5		0.044675448625184265		0.023742525373424594		0.036522856817806267		0.007648524976932784
0.3895546623087691		0.058086687074244435		0.2828918176103029		2.2547956609390127e-5		0.048583525866025094		0.017250006314605607		0.03158051746672233		0.00702488714129389
0.39933635992200783		0.07468011527180335		0.28627520501099696		2.2583891420004663e-5		0.0399503317197295		0.013676725069031023		0.032478855349182455		0.0050419830755498675
0.40112119784921507		0.04438568787286934		0.3273781512518161		2.6123930456686393e-5		0.28892352755984196		0.024229817202447025		0.6415150502285462		0.04939286563935203
0.403208176430357		0.06174344476018499		0.3294627246826483		2.9621598126434517e-5		0.300104335703544		0.022571964336207097		0.6644080891117021		0.024614136857155026
0.40556407184481547		0.07401660380518715		0.33083048686853755		1.9588392053393286e-5		0.30454605523280953		0.017796882175750837		0.6809497368237308		0.027485436946831757
0.4070571225637436		0.03913656560736349		0.3313373873992779		1.279896096341446e-5		0.2958996123789397		0.02218686895954852		0.6857542234666651		0.025514510263913107
0.40975595149285077		0.088856036523674		0.33290350402915225		2.9939900841835168e-5		0.28893641292951167		0.020652910614483246		0.7007635177446578		0.01590681947618338
0.41919015408459154		0.06877729698562031		0.3374843632765665		9.475332704663219e-6		0.30218562443745606		0.027071060011075617		0.7054558043679987		0.02036922814143677
0.4286886819348065		0.042299743197593116		0.34225685397908057		3.177767574684659e-5		0.3082226418639518		0.032907314502663015		0.7391000965015642		0.014626367343021203
0.4388643904749525		0.07501974922617365		0.34657963899441124		2.3532908278541836e-5		0.311073951596632		0.016586023465722632		0.7368258412059876		0.017052787666176735
0.4496169499020098		0.05366546277926529		0.350714295957687		2.0378109154318773e-5		0.30904169943709064		0.023745355796314586		0.7502505742492412		0.017104653945655097
0.46043080678732123		0.10709567955671812		0.35466063219245636		1.3112471052695704e-5		0.29834621303360465		0.026092498871028862		0.7582742684317971		0.025048523860841256
0.470111463829617		0.06656948590721054		0.35884176237682164		5.908701993861059e-6		0.30889208584389266		0.02010911507525841		0.7700113916094709		0.019838141248879847
0.5008053644245576		0.08212354824715287		0.3700086099190381		6.929678855905797e-6		0.3140546902979902		0.020908515010513443		0.7736766450615971		0.023645709638636728
0.5213040520877912		0.0843587769926985		0.37711172810970245		7.890952350829056e-6		0.31225526501872736		0.015929670129782438		0.7780424672620967		0.02449794443412301
0.5605203965793422		0.08539556868818421		0.39526045429361184		3.443723674832001e-5		0.6519223069533558		0.03983550545698825		0.2441695059367852		0.12533979108500018
0.6012975340925908		0.08219873339024757		0.4086355999911459		1.1230666471572923e-5		0.711293275659897		0.025285001939815394		0.14100098051677928		0.09455460053851951
1.0010573192050793		0.10095850293572119		0.5198025277711756		3.567406779334338e-5		0.7236754944379323		0.03285131014313648		0.10558198045267596		0.02321173930008105
0.39122109586941306		0.05720583855200435		0.28269667135597804		1.4536112918751846e-5		0.04463646169950318		0.015218041974930025		0.03190747987503413		0.009915820236465788
0.391760769740026		0.08366888627741727		0.2828258508190367		2.5491136266411736e-5		0.0414340406110894		0.014903616537748122		0.031909106485546616		0.009875670732099457
0.39248734327367263		0.06151516506189458		0.2833393490433293		1.695310327157025e-5		0.047648700545467416		0.013491863912304941		0.03836904222047763		0.01379410143757782
0.3941168559304069		0.047860167126027336		0.2838595450795199		1.5959378371972325e-5		0.034953087231636475		0.012379959422917737		0.035438538666728636		0.011571496576295809
0.39191569058094194		0.04013332848401373		0.28345600644337116		1.0481080101383605e-5		0.04308369845621008		0.015928535037451334		0.03580426279210928		0.007599244874543362
0.39318011485451454		0.07374371444642518		0.283746783767238		2.1518890124549697e-5		0.04342422533732004		0.015723854287323508		0.031031452656958093		0.010607535971824894
0.39423606630236974		0.06866120553371607		0.2834181995714422		1.2867079731224204e-5		0.03743950078638866		0.010671134453698848		0.034546087828926715		0.011425036202310003
0.3937601784071592		0.05405751127765472		0.28362771905706735		3.9158061046614565e-6		0.0516686423125728		0.01596097113323978		0.03354815440481071		0.013378838427540302
0.3938841265793421		0.07700005110920842		0.2838903518360706		9.22348132982917e-6		0.04854258064410036		0.018833734322129186		0.03259447677833591		0.00972576740472446
0.3932934836176382		0.05311733955075582		0.28373969616576905		1.014815779313553e-5		0.03983201574021088		0.016916621928767746		0.0312562266559713		0.010711405429524756
0.3939373311758825		0.06597892540588524		0.28402242798365085		2.298418253313124e-5		0.049482822326144954		0.021713804737826744		0.030243297210118023		0.007441077203131651
0.39397111616138386		0.05773424946866399		0.2840435791486087		1.9433580649304763e-5		0.042085217632317234		0.01598008679405681		0.031079968028906016		0.012768219240216793
0.3953136443833617		0.08157862147916393		0.28415213859907634		3.862406363868752e-6		0.04162296544160151		0.020936033180364386		0.03420875209021511		0.0123762739744279
0.3955011793560644		0.0621654899172892		0.32365240565570186		2.5388091410137304e-5		0.28353880634268597		0.017940073915064383		0.6512726450552373		0.038948639714747726
0.39441549671332865		0.06351066219229655		0.28393378752769816		2.8480772783426628e-5		0.03946073602152019		0.014647676681524639		0.030667220533230233		0.0100818668950693
0.3939722768023198		0.049944425830971396		0.2841951427571576		2.6139310721494922e-5		0.0460510757576817		0.020184499687971123		0.0356251630739994		0.0084443747757735
0.3946572163173683		0.07137811041650764		0.28420525997330465		1.4633751486576479e-5		0.046672258816567155		0.017718254702668725		0.036544054885143736		0.007645359691063832
0.3933583618008199		0.07019387848226502		0.2841346597249461		1.1157433941478569e-5		0.04105648215341361		0.015474391079512904		0.02754119552160901		0.011558751320319482
0.395895181189881		0.0706308542499932		0.2840851146034003		9.670108108492724e-6		0.04210788411079285		0.01711632547679103		0.03201161459484461		0.009394151639020862
0.39501130048095195		0.07176733540891915		0.2842246809729969		3.890458622045796e-5		0.036572117243860974		0.011327555939115358		0.031055971387839512		0.007398855002038564
0.3956931338416158		0.0469946723566341		0.28425959431313036		5.7681373166767846e-6		0.04462052594639287		0.017413804310166633		0.031899308921370856		0.008804179777318526
0.39450271115488456		0.09737985493368573		0.28464294854749694		3.401130593421336e-5		0.0367209753915802		0.014647454438825123		0.03673064786420749		0.009816882955369347
0.39512616226177383		0.058092075783613806		0.2844375097549506		2.6367758229139397e-5		0.04140957816856194		0.013002574772639802		0.035318015474653096		0.016916808570765277
0.39500318491850817		0.07316377820704005		0.28434633724494496		9.309989128428019e-6		0.048375504101017014		0.016208530042657727		0.03510042806071636		0.0116524762558029
0.3963669399840016		0.061257011389729		0.2846129420452917		1.18947303644189e-5		0.04209423539497397		0.019502608511192104		0.031382158688303546		0.008429711782110322
0.3951576299960004		0.05695660065174291		0.2845104171039227		1.5124983848427138e-5		0.0410122811982827		0.012071795927837636		0.03533778827114991		0.010484058362342985
0.3956824992560744		0.05054630970003871		0.2843243275521303		3.5204662217172e-5		0.03537461999124989		0.014140348628837802		0.02794670614776601		0.00910578267990495
0.3956197664193581		0.03714567652163667		0.28466056273208423		1.1957910028859683e-5		0.04121162081494239		0.015202534769926753		0.029069715227801017		0.010773194258520816
0.3956369396980302		0.07049635948056304		0.2845286872145637		1.7562243612727036e-5		0.04305032469811604		0.016859662035617933		0.024980570105980496		0.008262781728666919
0.396212204469553		0.05310871443170007		0.2846351035469567		6.272321173204145e-6		0.04100719526747173		0.0164578196662531		0.03137075718049158		0.011183057033041368
0.39633009555944404		0.07929830629159093		0.28454726677411946		9.601625421436384e-6		0.043355422538540384		0.011891418364848968		0.04010048331058544		0.008756442328933241
0.3968227279322068		0.042561256490147324		0.2844233450892576		1.060410034488041e-5		0.04008019615903096		0.014753558316538299		0.03330059765725423		0.009949612140932249
0.39513907079892013		0.06478704103353299		0.32533155396715574		3.870089061589616e-5		0.3003679536694547		0.026397755151780434		0.6661207468944386		0.02659730982578849
0.39764940923807623		0.04888067398304821		0.2849458045615511		1.1627185923248535e-5		0.044570436067549374		0.013155423789262663		0.03645541929757983		0.008105252079263417
0.3975407113548646		0.04736019758939586		0.28511066762020326		9.480313160366974e-6		0.03572770209146326		0.015052872681152013		0.0327325276130904		0.01179884560649125
0.3985494232286771		0.04824067048697481		0.2852419787004435		3.209895263894118e-5		0.0410314636103348		0.013003985139163326		0.029957974651517706		0.007548858543073745
0.3984294846665334		0.0771713841246761		0.3261425015433504		4.608229065991715e-6		0.27510165972852		0.017602660828456847		0.6639783938039737		0.04182445721205698
0.398983271960804		0.07616279278887667		0.2852841341420394		2.0824854952288865e-5		0.04408412786411228		0.012347905874664227		0.03344624877859175		0.012096521706616828
0.39785047608839114		0.07045968314581358		0.28575548563210673		2.9791236591560386e-5		0.03836554845306765		0.017567604985078686		0.03476902486592422		0.010429703673220402
0.39953765201479857		0.05488728954853534		0.285335382430894		3.324222899382268e-5		0.054352523278931746		0.01845544152796684		0.03410700820125602		0.007095540979536031
0.3986682676692331		0.05969046344270814		0.28543085469652013		1.5234661419888127e-5		0.04564852412133492		0.013544512724827752		0.026939553347698084		0.010539140495573024
0.39915645358664137		0.07054863121366294		0.32624341545487895		5.658747594668792e-6		0.281485371594423		0.0249769458898536		0.666749542961248		0.024861452934017612
0.3993359500679932		0.0556402864127251		0.28549124654201596		1.555517560035531e-5		0.037535471960658574		0.010786801618093873		0.039253193614816745		0.010328962442554246
0.39945174356664337		0.04157717453515991		0.3261977056173722		3.039088189709543e-5		0.2978981355125494		0.027002085553430873		0.6558709827009795		0.04206079816884208
0.39975754300169986		0.055236544504555285		0.28567288720760997		1.552185500485301e-5		0.04482554776492273		0.01529349957410086		0.03502939654730944		0.015358396664709133
0.39852359331366866		0.06124107811337082		0.2857287536002056		1.6314783397455992e-5		0.045311401994708636		0.00934361530176386		0.03576830049676328		0.00842107723146126
0.4000221381041896		0.07116184721698464		0.28576122605220117		1.0343977241410709e-5		0.0458562130381855		0.011657331772535237		0.033736192114843945		0.012040702010110694
0.4004366117018298		0.06233653365766473		0.28568509180670226		6.712964591924951e-6		0.04221690489331386		0.010799319745452335		0.029054614851796858		0.011362004376106596
0.40029247766523346		0.037143842867981315		0.2861055734522695		1.244454368393472e-5		0.04376317948678407		0.014672723733836022		0.027014342871456713		0.009879477059665116
0.400232393010699		0.06843008172870352		0.3269244660410748		1.4901413571146307e-5		0.28092335708575705		0.0254564366977179		0.6763685964680812		0.017384986243266946
0.3994591338996101		0.09888978854959805		0.2861575094696396		1.6021545097575785e-5		0.04451842811827477		0.013630733550867165		0.03177587215279365		0.009401966837248064
0.3998879505849415		0.08628313535782468		0.2860788193985029		8.304593770422586e-6		0.04429830305764769		0.015832677824096635		0.03532120987284532		0.010073638225344511
0.4004155388251175		0.059389730099883103		0.2862416302987514		2.546873150997715e-5		0.05018056899012591		0.01783804798397465		0.037167140212548105		0.011505798417700731
0.3999369429227077		0.06728072667082267		0.2861587197249398		3.443470303389342e-5		0.041018036404542095		0.008642550133862325		0.03429912310035922		0.011084927341199988
0.40227094279972003		0.05317241641037398		0.28585743800191393		1.2162068322904087e-5		0.04813311154634512		0.017128043677596398		0.029022543114742783		0.009957585747106838
0.4010930156874312		0.07312798072989399		0.28612371718499524		5.5865884530989414e-6		0.04097146964621177		0.015248860126023363		0.03344241750206858		0.014532695606191406
0.4003579855634436		0.07362674373251436		0.2861885622597016		2.3442120897636683e-5		0.049563053918329575		0.01224306584961055		0.027727588423940932		0.008937500273380168
0.40093141082891715		0.08201056653266384		0.32755295645185717		1.16432632298092e-5		0.28734624840706996		0.02727768673749247		0.6813074640710122		0.02524570624156758
0.40126255903809616		0.06124449935841397		0.3273600510804967		2.843672979043383e-5		0.28340718234770496		0.027577106853195414		0.668653419233634		0.02907734203640461
0.4007811645385462		0.0604864420042514		0.3261781792754003		9.377877343198864e-6		0.2826949438531601		0.030115542220318262		0.6163226663660477		0.04868807780742512
0.4006277643315668		0.07908240544098986		0.286167158234444		9.767037908520124e-6		0.035192369818911266		0.01080344782481366		0.0349933307728793		0.010578896576455717
0.39992699420757927		0.041464446819997926		0.3275257741575089		5.7401066254733194e-5		0.2896263814258211		0.03249898048249429		0.6737684766114067		0.028028429624342908
0.4012617531450855		0.054005217339001654		0.3274093584612363		3.69058471657644e-5		0.29909682713285224		0.018667197214095536		0.6650756066969055		0.029068048996637987
0.4017534276352365		0.06730914140187337		0.28621212449935063		1.3686993846839916e-5		0.04081910211734694		0.011379105138738296		0.03128178284040752		0.014266170048319779
0.4019888423837616		0.07266562436926821		0.3278976675234017		1.644292111120654e-5		0.29087488737685313		0.02054183598127006		0.6763031454669779		0.02215281096423013
0.4009829383831617		0.04387987750661623		0.3278058522798995		7.2040004629075985e-6		0.29441537569287307		0.030076835706629213		0.6741544182218796		0.018756669803348048
0.40147854194380556		0.05531152495236584		0.28657000215687717		1.2213419523876282e-5		0.041518662588146654		0.014470062353336711		0.03061359636024863		0.006565087649002895
0.401765923409659		0.03987097306063543		0.32808743037660043		2.672507503062888e-5		0.2858794749066694		0.019520942270069924		0.6941476964569816		0.019356183877111112
0.40256625450554945		0.06349241336972856		0.32830171822720816		3.9965128318457105e-5		0.29244581559002714		0.031850701087625506		0.6846119930735092		0.025247539418280493
0.40206230579742025		0.07968957759133963		0.28661959318410996		9.0340159791184e-6		0.04444635164618485		0.025453704859381893		0.03216185718352404		0.00906347252372751
0.40276569270472956		0.040037662390203614		0.2868350390983992		2.1059665417979347e-5		0.041846827567493555		0.02085134591119848		0.033608275001480885		0.010094956380387146
0.4015337073542646		0.08078504404624265		0.32841056628268855		1.6011836777174488e-5		0.3043016200470831		0.021174345628834627		0.685240626496419		0.019911202892555237
0.40234026840715925		0.04643110086008084		0.2872717325729342		2.021904619687352e-5		0.0453893585710586		0.018273099258149468		0.0327478121436691		0.009273596229153504
0.400458957430257		0.06524565759925105		0.28646060494433995		5.295189577767931e-6		0.04426482194050037		0.021718297015929307		0.029629614005217405		0.010132090375938983
0.4029879969633037		0.06045411448156203		0.32866738465507717		3.759266916945778e-5		0.29319773425895507		0.022947106106345184		0.6892195641067957		0.025604152685846256
0.40160442363163684		0.07532175117928616		0.28696399966996916		7.347497747158683e-6		0.04745997327430252		0.01677167805053305		0.0289611995187251		0.006001650547279031
0.05014906914014798		0.017291406435125414		0.11214090884674789		4.857215467762912e-7		0.01987733379416082		0.007256628917694745		0.03054307007177864		0.007566120998575399
0.0999639283360384		0.04645383309927074		0.15654428964274703		2.4113988447861897e-6		0.022567612559131964		0.00854946249552794		0.026943514156193837		0.007032291766817281
0.1500759469011099		0.03028377967265833		0.18770907357268185		6.672799675868176e-6		0.026203975187678075		0.010188552046392721		0.02644005003362524		0.004014544707575413
0.1998962311059894		0.049543759528464425		0.2125002475181372		8.348799829023601e-6		0.030530334451959386		0.011046897888230902		0.030871135574743736		0.008454434960090464
0.2506058264707529		0.0409561981829449		0.2333377041555605		3.063282533062269e-6		0.030387229520111983		0.0076579984895940225		0.027495182935111637		0.006064402321013076
0.2997095371543846		0.05403474364719986		0.2519373942019491		8.324546571466977e-6		0.03389544006370903		0.00828121870386108		0.028522462656527057		0.01184492273632365
0.35009051205679437		0.06444872545657881		0.2690584579681634		4.2610025710663215e-6		0.03623790359627905		0.010252247163978705		0.027761793310998838		0.009324272476431687
0.6517602161693831		0.061919128184945486		0.4236397424846894		1.1278753794454654e-5		0.7405722325711193		0.021878855307474437		0.15990605820240206		0.06234747029585099
0.6396707618648135		0.09084699980502171		0.42081642367684774		1.0641232039664925e-5		0.7422302599024019		0.02554143799964118		0.12101011067036382		0.10824262048142165
0.6301214435506449		0.09040149500359304		0.41771570875986136		3.233868178313026e-5		0.7202228975799203		0.03481615763736904		0.15536006957576062		0.12511253607452946
0.6202473963853614		0.0781007548072865		0.41472513903668834		5.991086904246725e-5		0.7260042310520141		0.016145299054206797		0.14157095324173125		0.0881314871176587
0.6103645700449956		0.09555949353159363		0.41154241062344515		4.755165700954849e-5		0.7233938967021742		0.020978968151446432		0.11696467166713313		0.0780083366502812
0.6012975340925908		0.08219873339024757		0.4086355999911459		1.1230666471572923e-5		0.711293275659897		0.025285001939815394		0.14100098051677928		0.09455460053851951
0.5801632468473152		0.046088467362631294		0.4019638716502782		1.5879592483936382e-5		0.6983927301241722		0.016927601484319817		0.14867348170517977		0.07563872438029538
0.5404616269813018		0.08734899128360663		0.38437901760631465		1.682742858137059e-5		0.3313716229458969		0.01944446129889306		0.7757397508563012		0.03025653564885932
0.5213040520877912		0.0843587769926985		0.37711172810970245		7.890952350829056e-6		0.31225526501872736		0.015929670129782438		0.7780424672620967		0.02449794443412301
0.5008053644245576		0.08212354824715287		0.3700086099190381		6.929678855905797e-6		0.3140546902979902		0.020908515010513443		0.7736766450615971		0.023645709638636728
0.4791620580281972		0.093716212706126		0.3626144409965503		6.1589046482192015e-6		0.32064989202791744		0.010846185205346798		0.7697993886851907		0.021788270615778323
0.7508848058984101		0.07703492784387284		0.44949812665534516		1.3923038440836662e-5		0.8021322211567714		0.005140136133231257		0.08056914128035897		0.03925588593756642
0.7018071626147386		0.07172860676618734		0.4372084390075405		2.5297576555172164e-5		0.7802068930260511		0.006654362050423633		0.12153836359603774		0.05596749197323686
0.7999166304059594		0.08532659018426428		0.46080983670014997		5.908495150842906e-5		0.8100869019154664		0.012292421252810581		0.1015280775529309		0.07428014982678693
0.8509323664673534		0.07153046501057231		0.4714473686924146		3.725869045720057e-5		0.8228796049380549		0.006340061070833213		0.07807358716592501		0.048004388444012024
0.899448747789221		0.09864850334805494		0.48146190092309604		4.0299052173884314e-5		0.8322957738474738		0.0068814209047920495		0.07501322246043948		0.040736513586425466
0.9511374845605438		0.07698330781690516		0.4903464011443429		0.00011479314035905857		0.8450086764055595		0.00412806230865953		0.06653917061782662		0.03489675681577775
1.0010573192050793		0.10095850293572119		0.5198025277711756		3.567406779334338e-5		0.7236754944379323		0.03285131014313648		0.10558198045267596		0.02321173930008105
1.0994592036156383		0.14841181423036545		0.5370274046724258		0.00016888257175096612		0.8282238596081878		0.012417269903859562		0.04742082490824822		0.017046844894212165
1.1998687729917008		0.13257682643919677		0.5540823640177329		0.00014479408832088702		0.835052982179821		0.011156691824496195		0.040870503276117104		0.010715270093840695
1.2999775734536545		0.13269007521879975		0.5689340466919194		6.798552125452863e-5		0.8368007398715268		0.00517049455968209		0.04316428021111214		0.009845782977357491
1.4013349908349166		0.10344690340076887		0.582273875992699		0.0001124218659372773		0.8398354358440826		0.007534337895172333		0.03848894264476885		0.0077221431262083536
1.501451203569643		0.10525200943571834		0.595075836847345		0.0001786196989631167		0.8451604736923308		0.005225392455049928		0.039189935619827615		0.010975406100293794
1.998881813328667		0.18031547126334696		0.6476359585288535		5.862714027903188e-5		0.5119927104919781		0.013832547257506012		0.6128738882981881		0.0105899377239081
2.501672382581742		0.12137408824371343		0.6768047830029332		6.437350774410706e-5		0.5759044126470637		0.007993636593990446		0.642827072733967		0.007611763436728962
2.9992262240075993		0.235407933466348		0.6944563700295994		0.000230350960584791		0.6601394359137546		0.004678794489167732		0.6406184267695463		0.004259579347123026
3.4980868470952897		0.23852665490277294		0.7047154021687224		0.00010967286954229551		0.7248418543346395		0.002992105815457548		0.6034468595836271		0.004791335743694482
